# Supplementary material for: Rapid remodeling of the soil lipidome in response to a drying-rewetting event
Source: Microbiome. 2023 Feb 27;11:34. doi: 10.1186/s40168-022-01427-4 (PMC9969633; doi:10.1186/s40168-022-01427-4)
Supplement: Supplementary file 2 — Additional file 1: Supplementary Table S1. Lipid class distribution; Supplementary Table S2. Lipidomics data statistical analysis; Supplementary Table S3. Lipid ontology enrichment; Supplemental Table S4. Metabolomics data statistical analysis; Supplementary Table S5. Bray-Curtis PERMANOVA statistical analyses; Supplementary Table S6. 16S rRNA gene amplicon sequencing pairwise t-tests; Supplementary Table S7. ITS region amplicon sequencing pairwise t-tests; Supplementary Table S8. Pearson correlation between lipid species and 16S rRNA gene/ITS region measurements; Supplementary Table S9. HAllA analysis. [file 40168_2022_1427_MOESM1_ESM.xlsx]

## Sheet: S1-Lipid class distribution
List of unique lipids identified	Subclass
Cer(d14:1/22:0)	Cerd
Cer(d16:1/18:0)	Cerd
Cer(d16:1/20:0)	Cerd
Cer(d16:1/22:0)	Cerd				Lipid category	Subclass	Number of identifications
Cer(d18:0/14:0)	Cerd				Glycerophospholipid	PC	106
Cer(d18:0/15:0)	Cerd					LPC	4
Cer(d18:0/16:0(2OH))_A	Cerd					PC-O	19
Cer(d18:0/16:0(2OH))_B	Cerd					PC-P	10
Cer(d18:0/16:0(2OH))_C	Cerd					PE	83
Cer(d18:0/16:0)_A	Cerd					PE-O	3
Cer(d18:0/16:0)_B	Cerd					PE-P	3
Cer(d18:0/16:0)_C	Cerd					PG	80
Cer(d18:0/17:0)	Cerd					PG-O	2
Cer(d18:0/18:0(2OH))_A	Cerd					PG-P	4
Cer(d18:0/18:0(2OH))_B	Cerd					PI	2
Cer(d18:0/18:0(2OH))_C	Cerd				Glycerolipid	DG	46
Cer(d18:0/18:0(2OH))_D	Cerd					SQDG	2
Cer(d18:0/18:0)_A	Cerd					DGTSA	34
Cer(d18:0/18:0)_B	Cerd					TG	338
Cer(d18:0/18:1)	Cerd				Sphingolipid	Cer	98
Cer(d18:0/20:0(2OH))_A	Cerd					HexCer	3
Cer(d18:0/20:0(2OH))_B	Cerd
Cer(d18:0/20:0)	Cerd
Cer(d18:0/22:0(2OH))_A	Cerd
Cer(d18:0/22:0(2OH))_B	Cerd
Cer(d18:0/22:0)_A	Cerd
Cer(d18:0/22:0)_B	Cerd
Cer(d18:0/24:0(2OH))	Cerd
Cer(d18:0/24:0)_A	Cerd
Cer(d18:0/24:0)_B	Cerd
Cer(d18:0/24:0)_C	Cerd
Cer(d18:1/14:0)	Cerd
Cer(d18:1/16:0)_A	Cerd
Cer(d18:1/16:0)_B	Cerd
Cer(d18:1/17:0)	Cerd
Cer(d18:1/18:0)	Cerd
Cer(d18:1/18:1)	Cerd
Cer(d18:1/19:0)	Cerd
Cer(d18:1/20:0)	Cerd
Cer(d18:1/22:0)	Cerd
Cer(d18:1/23:0)_A	Cerd
Cer(d18:1/23:0)_B	Cerd
Cer(d18:1/24:0)_A	Cerd
Cer(d18:1/24:0)_B	Cerd
Cer(d18:1/24:1)	Cerd
Cer(d18:2/16:0)	Cerd
Cer(d18:2/20:0)	Cerd
Cer(d20:0/16:0(2OH))_A	Cerd
Cer(d20:0/16:0(2OH))_B	Cerd
Cer(d20:0/16:0(2OH))_C	Cerd
Cer(d20:0/16:0(2OH))_D	Cerd
Cer(d20:0/16:0)_A	Cerd
Cer(d20:0/16:0)_B	Cerd				Lipid names notation format: Headgroup(# of carbons in radyl side chain 1: # of double bonds in radyl side chain 1 / # of carbons in radyl side chain 2: # of double bonds in radyl side chain 2/…...)
Cer(d20:0/18:0(2OH))_A	Cerd				Lipid name with '_A', '_B', etc indicates the lipids are structural isomers of each other
Cer(d20:0/18:0(2OH))_B	Cerd
Cer(d20:0/18:0)_A	Cerd
Cer(d20:0/18:0)_B	Cerd
Cer(d20:0/20:0(2OH))_A	Cerd
Cer(d20:0/20:0(2OH))_B	Cerd
Cer(d20:0/20:0)_A	Cerd
Cer(d20:0/20:0)_B	Cerd
Cer(d20:0/22:0(2OH))	Cerd
Cer(d20:0/22:0)	Cerd
Cer(d20:0/24:0(2OH))	Cerd
Cer(d20:0/24:0)	Cerd
Cer(t18:0/16:0(2OH))	Cert
Cer(t18:0/16:0)_A	Cert
Cer(t18:0/16:0)_B	Cert
Cer(t18:0/16:0)_C	Cert
Cer(t18:0/18:0(2OH))_A	Cert
Cer(t18:0/18:0(2OH))_B	Cert
Cer(t18:0/18:0(2OH))_C	Cert
Cer(t18:0/18:0)_A	Cert
Cer(t18:0/18:0)_B	Cert
Cer(t18:0/18:0)_C	Cert
Cer(t18:0/18:0)_D	Cert
Cer(t18:0/20:0(2OH))_A	Cert
Cer(t18:0/20:0(2OH))_B	Cert
Cer(t18:0/20:0)_A	Cert
Cer(t18:0/20:0)_B	Cert
Cer(t18:0/22:0(2OH))_A	Cert
Cer(t18:0/22:0(2OH))_B	Cert
Cer(t18:0/22:0)_A	Cert
Cer(t18:0/22:0)_B	Cert
Cer(t18:0/24:0)	Cert
Cer(t18:0/26:0)	Cert
Cer(t20:0/16:0(2OH))_A	Cert
Cer(t20:0/16:0(2OH))_B	Cert
Cer(t20:0/16:0)_A	Cert
Cer(t20:0/16:0)_B	Cert
Cer(t20:0/16:0)_C	Cert
Cer(t20:0/16:0)_D	Cert
Cer(t20:0/18:0(2OH))	Cert
Cer(t20:0/18:0)_A	Cert
Cer(t20:0/18:0)_B	Cert
Cer(t20:0/20:0)	Cert
Cer(t20:0/24:0)	Cert
Cer(t20:0/26:0(2OH))	Cert
DG(14:0/17:0/0:0)	DG
DG(14:0/18:2/0:0)	DG
DG(14:0/22:0/0:0)	DG
DG(14:1/17:0/0:0)	DG
DG(15:0/16:1/0:0)	DG
DG(15:0/18:1/0:0)	DG
DG(16:0/18:1/0:0)	DG
DG(16:0/18:2/0:0)_A	DG
DG(16:0/18:2/0:0)_B	DG
DG(16:1/18:1/0:0)	DG
DG(16:1/19:0/0:0)	DG
DG(16:1/20:4/0:0)	DG
DG(17:0/20:0/0:0)	DG
DG(17:0/22:0/0:0)_A	DG
DG(17:0/22:0/0:0)_B	DG
DG(18:0/21:0/0:0)	DG
DG(18:1/0:0/18:1)	DG
DG(18:1/18:2/0:0)	DG
DG(18:1/18:3/0:0)	DG
DG(18:1/21:0/0:0)_A	DG
DG(18:1/21:0/0:0)_B	DG
DG(18:2/0:0/18:2)	DG
DG(18:4/16:1/0:0)	DG
DG(19:0/20:3/0:0)	DG
DG(19:0/22:1/0:0)_A	DG
DG(19:0/22:1/0:0)_B	DG
DG(19:0/22:2/0:0)	DG
DG(20:0/0:0/20:0)	DG
DG(20:2/22:6/0:0)	DG
DG(36:1)	DG
DG(37:1)_A	DG
DG(37:1)_B	DG
DG(37:2)	DG
DG(38:1)_A	DG
DG(38:1)_B	DG
DG(38:1)_B	DG
DG(38:1)_C	DG
DG(39:2)_A	DG
DG(39:2)_B	DG
DG(39:2)_C	DG
DG(39:2)_C	DG
DG(39:2)_D	DG
DG(39:2)_E	DG
DG(39:2)_F	DG
DG(40:1)_A	DG
DG(40:1)_B	DG
DGTSA(12:0/16:3)_A	DGTSA
DGTSA(12:0/16:3)_B	DGTSA
DGTSA(14:1/16:2)_A	DGTSA
DGTSA(14:1/16:2)_B	DGTSA
DGTSA(15:0/15:0)	DGTSA
DGTSA(15:0/16:0)	DGTSA
DGTSA(15:0/18:0)	DGTSA
DGTSA(15:0/18:1)	DGTSA
DGTSA(16:0/16:0)_A	DGTSA
DGTSA(16:0/16:0)_B	DGTSA
DGTSA(16:0/16:1)	DGTSA
DGTSA(16:0/18:0)	DGTSA
DGTSA(16:0/18:1)_A	DGTSA
DGTSA(16:0/18:1)_B	DGTSA
DGTSA(16:0/19:0)	DGTSA
DGTSA(16:0/19:1)	DGTSA
DGTSA(16:0/20:3)	DGTSA
DGTSA(16:1/16:1)	DGTSA
DGTSA(16:1/19:0)	DGTSA
DGTSA(17:0/17:0)_A	DGTSA
DGTSA(17:0/17:0)_B	DGTSA
DGTSA(17:0/19:0)	DGTSA
DGTSA(17:0/19:1)	DGTSA
DGTSA(17:1/19:1)	DGTSA
DGTSA(18:0/18:0)	DGTSA
DGTSA(18:0/18:1)	DGTSA
DGTSA(18:0/18:3)	DGTSA
DGTSA(18:0/19:1)	DGTSA
DGTSA(18:1/18:1)_A	DGTSA
DGTSA(18:1/18:1)_B	DGTSA
DGTSA(19:0/19:0)	DGTSA
DGTSA(19:0/19:1)	DGTSA
DGTSA(34:2)_A	DGTSA
DGTSA(34:2)_B	DGTSA
HexCer(d18:2/16:1)_A	HexCer
HexCer(d18:2/16:1)_B	HexCer
HexCer(d18:2/16:1)_C	HexCer
PC(0:0/18:1)	LPC
PC(18:2/0:0)	LPC
PC(19:1/0:0)_A	LPC
PC(19:1/0:0)_B	LPC
PC(14:0/16:1)_A	PC
PC(14:0/16:1)_B	PC
PC(14:1/16:0)	PC
PC(14:1/17:0)	PC
PC(14:1/17:1)	PC
PC(14:1/20:1)	PC
PC(15:0/15:0)	PC
PC(15:0/15:1)_A	PC
PC(15:0/15:1)_B	PC
PC(15:0/16:0)_A	PC
PC(15:0/16:0)_B	PC
PC(15:0/16:1)_A	PC
PC(15:0/16:1)_B	PC
PC(15:0/17:0)	PC
PC(15:0/17:1)_A	PC
PC(15:0/17:1)_B	PC
PC(15:0/18:1)	PC
PC(16:0/16:0)	PC
PC(16:0/16:1)_A	PC
PC(16:0/16:1)_B	PC
PC(16:0/17:0)_A	PC
PC(16:0/17:0)_B	PC
PC(16:0/17:0)_C	PC
PC(16:0/17:1)_A	PC
PC(16:0/17:1)_B	PC
PC(16:0/17:1)_C	PC
PC(16:0/17:1)_D	PC
PC(16:0/18:0)_A	PC
PC(16:0/18:0)_B	PC
PC(16:0/18:1)_A	PC
PC(16:0/18:1)_B	PC
PC(16:0/18:2)_B	PC
PC(16:0/18:3)	PC
PC(16:0/19:0)	PC
PC(16:0/19:1)	PC
PC(16:0/20:2)	PC
PC(16:0/20:4)	PC
PC(16:0/22:1)	PC
PC(16:1/16:1)	PC
PC(16:1/17:0)_A	PC
PC(16:1/17:0)_B	PC
PC(16:1/17:0)_C	PC
PC(16:1/17:1)_A	PC
PC(16:1/17:1)_B	PC
PC(16:1/17:1)_C	PC
PC(16:1/18:1)_A	PC
PC(16:1/18:1)_B	PC
PC(16:1/18:2)_A	PC
PC(16:1/18:2)_B	PC
PC(16:1/19:1)_A	PC
PC(16:1/19:1)_B	PC
PC(16:1/20:4)	PC
PC(17:0/17:0)	PC
PC(17:0/17:1)_A	PC
PC(17:0/18:0)	PC
PC(17:0/18:1)_A	PC
PC(17:0/18:1)_B	PC
PC(17:0/19:0)	PC
PC(17:0/20:0)	PC
PC(17:1/17:1)_A	PC
PC(17:1/17:1)_B	PC
PC(17:1/18:1)_A	PC
PC(17:1/18:1)_B	PC
PC(17:1/18:2)	PC
PC(17:1/19:1)	PC
PC(17:1/20:3)	PC
PC(18:0/18:1)	PC
PC(18:0/19:1)	PC
PC(18:0/22:0)	PC
PC(18:1/18:1)	PC
PC(18:1/18:1)	PC
PC(18:1/18:2)	PC
PC(18:1/19:0)	PC
PC(18:1/19:1)_A	PC
PC(18:1/19:1)_B	PC
PC(18:1/19:1)_C	PC
PC(18:1/20:0)	PC
PC(18:1/20:4)	PC
PC(18:1/20:5)	PC
PC(18:1/22:6)	PC
PC(18:2/18:2)_A	PC
PC(18:2/18:2)_B	PC
PC(18:2/18:3)_A	PC
PC(18:2/18:3)_B	PC
PC(18:2/19:1)_A	PC
PC(18:2/19:1)_B	PC
PC(18:2/20:3)	PC
PC(18:2/20:4)_A	PC
PC(18:2/20:4)_B	PC
PC(18:3/20:3)	PC
PC(19:0/20:5)_A	PC
PC(19:0/20:5)_B	PC
PC(19:1/19:1)_A	PC
PC(19:1/19:1)_B	PC
PC(19:1/20:5)	PC
PC(20:0/20:0)	PC
PC(20:3/20:3)	PC
PC(20:3/20:4)	PC
PC(20:4/20:4)	PC
PC(20:5/20:5)	PC
PC(29:1)_A	PC
PC(29:1)_B	PC
PC(30:2)_A	PC
PC(30:2)_B	PC
PC(30:2)_C	PC
PC(38:4)	PC
PC(16:0/O-16:0)	PC-O
PC(18:0/O-16:0)	PC-O
PC(O-14:0/16:1)_A	PC-O
PC(O-14:0/16:1)_B	PC-O
PC(O-14:0/22:0)	PC-O
PC(O-16:0/14:0)	PC-O
PC(O-16:0/15:0)	PC-O
PC(O-16:0/15:1)	PC-O
PC(O-16:0/18:1)	PC-O
PC(O-16:0/18:2)	PC-O
PC(O-16:0/20:0)	PC-O
PC(O-16:0/22:2)	PC-O
PC(O-18:0/12:0)	PC-O
PC(O-18:0/17:0)	PC-O
PC(O-18:0/18:0)	PC-O
PC(O-18:0/18:3)	PC-O
PC(O-18:0/18:4)	PC-O
PC(O-20:0/15:1)	PC-O
PC(O-20:0/18:2)	PC-O
PC(P-16:0/15:0)	PC-P
PC(P-16:0/18:1)_A	PC-P
PC(P-16:0/18:1)_B	PC-P
PC(P-16:0/18:1)_C	PC-P
PC(P-16:0/19:0)	PC-P
PC(P-18:0/15:1)_A	PC-P
PC(P-18:0/15:1)_B	PC-P
PC(P-18:0/16:0)	PC-P
PC(P-18:0/18:2)	PC-P
PC(P-20:0/16:1)	PC-P
PE(14:0/16:0)	PE
PE(14:0/16:1)	PE
PE(14:0/17:1)	PE
PE(14:0/18:1)_A	PE
PE(14:0/18:1)_B	PE
PE(14:0/19:0)	PE
PE(14:0/19:1)_B	PE
PE(15:0/15:0)	PE
PE(15:0/15:1)	PE
PE(15:0/16:1)	PE
PE(15:0/17:0)	PE
PE(15:0/17:1)	PE
PE(15:0/17:1)_A	PE
PE(15:0/17:1)_B	PE
PE(15:0/17:1)_C	PE
PE(15:0/17:2)	PE
PE(15:0/18:0)	PE
PE(15:0/18:1)_B	PE
PE(15:0/18:1)_C	PE
PE(15:0/18:1)_D	PE
PE(15:0/18:2)	PE
PE(15:0/19:0)	PE
PE(15:0/19:1)_A	PE
PE(15:0/19:1)_B	PE
PE(15:0/19:1)_C	PE
PE(15:1/17:0)	PE
PE(15:1/17:0)_A	PE
PE(15:1/17:0)_B	PE
PE(15:1/17:1)	PE
PE(15:1/18:1)_A	PE
PE(15:1/18:1)_B	PE
PE(15:1/19:1)	PE
PE(16:0/16:0)	PE
PE(16:0/16:1)_A	PE
PE(16:0/16:1)_B	PE
PE(16:0/16:1)_C	PE
PE(16:0/17:0)	PE
PE(16:0/17:1)_B	PE
PE(16:0/17:1)_C	PE
PE(16:0/17:1)_D	PE
PE(16:0/18:0)	PE
PE(16:0/18:1)_A	PE
PE(16:0/18:1)_B	PE
PE(16:0/18:1)_C	PE
PE(16:0/18:2)_A	PE
PE(16:0/18:2)_B	PE
PE(16:0/18:2)_C	PE
PE(16:0/19:1)	PE
PE(16:1/16:1)	PE
PE(16:1/17:0)_B	PE
PE(16:1/17:0)_C	PE
PE(16:1/17:0)_D	PE
PE(16:1/17:1)_A	PE
PE(16:1/17:1)_B	PE
PE(16:1/18:0)_A	PE
PE(16:1/18:0)_B	PE
PE(16:1/18:0)_C	PE
PE(16:1/18:1)_A	PE
PE(16:1/18:1)_B	PE
PE(16:1/18:1)_C	PE
PE(16:1/18:1)_D	PE
PE(16:1/19:1)_A	PE
PE(16:1/19:1)_B	PE
PE(16:1/20:1)	PE
PE(16:2/17:0)	PE
PE(17:0/17:0)	PE
PE(17:0/17:1)_A	PE
PE(17:0/17:1)_B	PE
PE(17:0/17:1)_C	PE
PE(17:0/17:2)	PE
PE(17:0/18:1)	PE
PE(17:1/17:1)_A	PE
PE(17:1/17:1)_B	PE
PE(17:1/17:1)_C	PE
PE(17:1/17:1)_D	PE
PE(17:1/18:0)	PE
PE(17:1/18:1)_A	PE
PE(17:1/18:1)_B	PE
PE(17:1/19:1)	PE
PE(18:1/18:1)	PE
PE(18:1/18:2)	PE
PE(18:1/19:1)	PE
PE(18:1/20:1)	PE
PE(O-15:0/15:0)	PE-O
PE(O-16:0/20:5)	PE-O
PE(O-16:0/22:6)	PE-O
PE(P-16:0/15:0)	PE-P
PE(P-16:0/16:1)	PE-P
PE(P-18:0/20:5)	PE-P
PG(14:0/16:0)	PG
PG(14:0/17:0)_A	PG
PG(14:0/17:0)_B	PG
PG(14:0/17:1)	PG
PG(14:0/18:0)	PG
PG(14:0/18:1)	PG
PG(14:0/19:1)_A	PG
PG(14:0/19:1)_B	PG
PG(14:0/19:1)_C	PG
PG(15:0/15:0)	PG
PG(15:0/16:0)_A	PG
PG(15:0/16:0)_B	PG
PG(15:0/16:1)	PG
PG(15:0/17:0)_A	PG
PG(15:0/17:0)_B	PG
PG(15:0/17:1)_A	PG
PG(15:0/17:1)_B	PG
PG(15:0/18:0)_A	PG
PG(15:0/18:0)_B	PG
PG(15:0/18:1)_A	PG
PG(15:0/18:1)_B	PG
PG(15:0/18:1)_C	PG
PG(15:0/18:2)	PG
PG(15:0/19:0)	PG
PG(15:0/19:1)_A	PG
PG(15:0/19:1)_B	PG
PG(15:0/20:1)_A	PG
PG(15:1/16:0)	PG
PG(15:1/17:0)_A	PG
PG(15:1/17:0)_B	PG
PG(15:1/17:1)	PG
PG(15:1/18:1)	PG
PG(16:0/16:0)_A	PG
PG(16:0/16:0)_B	PG
PG(16:0/16:1)_A	PG
PG(16:0/16:1)_B	PG
PG(16:0/17:0)_A	PG
PG(16:0/17:0)_B	PG
PG(16:0/17:1)_A	PG
PG(16:0/17:1)_B	PG
PG(16:0/17:1)_C	PG
PG(16:0/18:0)	PG
PG(16:0/18:1)_A	PG
PG(16:0/18:1)_B	PG
PG(16:0/19:1)_A	PG
PG(16:0/19:1)_B	PG
PG(16:0/20:1)	PG
PG(16:1/16:1)	PG
PG(16:1/17:0)_A	PG
PG(16:1/17:0)_B	PG
PG(16:1/17:0)_C	PG
PG(16:1/17:1)	PG
PG(16:1/18:0)_A	PG
PG(16:1/18:0)_B	PG
PG(16:1/18:1)	PG
PG(16:1/19:0)_A	PG
PG(16:1/19:0)_B	PG
PG(16:1/19:1)	PG
PG(16:1/20:1)_A	PG
PG(16:1/20:1)_B	PG
PG(16:2/19:0)	PG
PG(17:0/17:0)	PG
PG(17:0/17:1)_A	PG
PG(17:0/17:1)_B	PG
PG(17:0/18:1)_A	PG
PG(17:0/18:1)_B	PG
PG(17:0/18:2)	PG
PG(17:0/19:1)	PG
PG(17:1/17:1)	PG
PG(17:1/18:0)_A	PG
PG(17:1/18:0)_B	PG
PG(17:1/18:1)	PG
PG(17:1/19:0)	PG
PG(17:1/19:1)_A	PG
PG(17:1/19:1)_B	PG
PG(18:0/18:1)	PG
PG(18:1/18:1)_A	PG
PG(18:1/18:1)_B	PG
PG(18:1/19:1)	PG
PG(19:1/19:1)	PG
PG(O-15:0/15:0)	PG-O
PG(O-16:0/15:1)	PG-O
PG(P-16:0/15:0)	PG-P
PG(P-16:0/16:1)	PG-P
PG(P-17:0/15:1)	PG-P
PG(P-18:0/14:1)	PG-P
PI(22:4/22:4)_A	PI
PI(22:4/22:4)_B	PI
SQDG(16:0/16:0)	SQDG
SQDG(16:0/16:1)	SQDG
TG(12:0/12:0/13:0)	TG
TG(12:0/12:0/15:1)	TG
TG(12:0/12:0/16:0)_A	TG
TG(12:0/12:0/16:0)_B	TG
TG(12:0/12:0/17:1)	TG
TG(12:0/13:0/14:1)	TG
TG(12:0/13:0/15:0)	TG
TG(12:0/13:0/16:0)	TG
TG(12:0/14:0/14:1)	TG
TG(12:0/14:1/17:0)	TG
TG(12:0/15:0/16:1)	TG
TG(12:0/18:3/20:5)	TG
TG(12:0/18:3/20:5)	TG
TG(13:0/13:0/13:0)_A	TG
TG(13:0/13:0/13:0)_B	TG
TG(13:0/13:0/14:0)	TG
TG(13:0/13:0/15:0)_A	TG
TG(13:0/13:0/15:0)_B	TG
TG(13:0/14:0/16:1)	TG
TG(13:0/16:0/17:0)	TG
TG(14:0/14:0/16:1)	TG
TG(14:0/14:0/17:1)	TG
TG(14:0/14:0/18:1)	TG
TG(14:0/14:1/15:0)	TG
TG(14:0/14:1/16:1)	TG
TG(14:0/15:0/16:1)	TG
TG(14:0/15:0/17:0)	TG
TG(14:0/15:0/17:1)	TG
TG(14:0/16:0/16:0)	TG
TG(14:0/16:0/16:1)	TG
TG(14:0/16:0/18:0)	TG
TG(14:0/16:1/16:1)	TG
TG(14:0/16:1/17:0)	TG
TG(14:0/16:1/18:3)	TG
TG(14:0/16:1/20:4)	TG
TG(14:0/16:1/20:5)	TG
TG(14:0/17:0/17:0)	TG
TG(14:0/18:1/18:1)	TG
TG(14:0/18:1/18:2)	TG
TG(14:0/18:1/18:3)	TG
TG(14:0/18:2/18:3)	TG
TG(14:0/18:2/20:5)	TG
TG(14:0/18:3/18:3)_A	TG
TG(14:0/18:3/18:3)_B	TG
TG(14:0/20:5/20:5)	TG
TG(14:1/16:0/16:0)	TG
TG(14:1/16:1/16:1)	TG
TG(14:1/16:1/18:2)	TG
TG(14:1/16:1/20:4)	TG
TG(14:1/18:3/18:3)_A	TG
TG(14:1/18:3/18:3)_B	TG
TG(14:1/18:3/20:5)	TG
TG(15:0/15:0/16:0)	TG
TG(15:0/15:0/17:0)	TG
TG(15:0/15:0/17:1)	TG
TG(15:0/15:0/18:1)	TG
TG(15:0/16:0/16:1)	TG
TG(15:0/16:0/17:0)	TG
TG(15:0/16:0/18:1)	TG
TG(15:0/16:0/18:2)	TG
TG(15:0/16:1/16:1)	TG
TG(15:0/16:1/17:0)	TG
TG(15:0/16:1/18:1)	TG
TG(15:0/16:1/20:4)	TG
TG(15:0/16:1/22:5)	TG
TG(15:0/17:0/17:0)	TG
TG(15:0/17:0/17:1)_A	TG
TG(15:0/17:0/17:1)_B	TG
TG(15:0/17:0/19:0)	TG
TG(15:0/17:0/19:1)	TG
TG(15:0/17:1/17:1)	TG
TG(15:0/18:0/18:0)	TG
TG(15:0/18:0/18:1)	TG
TG(15:0/18:1/18:1)	TG
TG(15:0/18:1/20:5)	TG
TG(15:0/18:1/22:4)	TG
TG(15:0/18:2/18:2)	TG
TG(15:0/18:2/20:4)	TG
TG(15:0/18:3/18:3)	TG
TG(15:1/16:1/16:1)	TG
TG(15:1/16:1/17:2)	TG
TG(15:1/17:0/17:0)	TG
TG(15:1/17:0/17:1)	TG
TG(15:1/18:2/18:3)	TG
TG(16:0/16:0/16:0)_A	TG
TG(16:0/16:0/16:0)_B	TG
TG(16:0/16:0/16:1)	TG
TG(16:0/16:0/17:0)	TG
TG(16:0/16:0/17:1)	TG
TG(16:0/16:0/18:1)_A	TG
TG(16:0/16:0/18:1)_B	TG
TG(16:0/16:0/18:2)	TG
TG(16:0/16:0/18:3)	TG
TG(16:0/16:0/19:1)	TG
TG(16:0/16:1/16:1)	TG
TG(16:0/16:1/17:0)_A	TG
TG(16:0/16:1/17:0)_B	TG
TG(16:0/16:1/17:1)	TG
TG(16:0/16:1/18:0)	TG
TG(16:0/16:1/18:1)	TG
TG(16:0/16:1/18:2)	TG
TG(16:0/16:1/18:3)	TG
TG(16:0/16:1/19:1)	TG
TG(16:0/16:1/20:4)	TG
TG(16:0/16:1/20:5)	TG
TG(16:0/17:0/17:0)	TG
TG(16:0/17:0/18:0)	TG
TG(16:0/17:1/18:0)	TG
TG(16:0/17:1/18:1)	TG
TG(16:0/17:2/20:4)	TG
TG(16:0/18:0/18:1)	TG
TG(16:0/18:1/18:1)	TG
TG(16:0/18:1/18:2)	TG
TG(16:0/18:1/19:1)	TG
TG(16:0/18:1/20:0)	TG
TG(16:0/18:1/20:1)	TG
TG(16:0/18:1/22:0)	TG
TG(16:0/18:1/22:1)	TG
TG(16:0/18:1/24:0)	TG
TG(16:0/18:1/24:1)	TG
TG(16:0/18:2/18:2)	TG
TG(16:0/18:2/18:3)	TG
TG(16:0/18:2/18:4)	TG
TG(16:0/18:2/19:1)	TG
TG(16:0/18:2/22:1)	TG
TG(16:0/18:3/18:3)	TG
TG(16:0/18:3/19:1)	TG
TG(16:0/20:3/20:4)	TG
TG(16:0/20:3/20:4)	TG
TG(16:0/20:4/20:4)	TG
TG(16:1/16:1/16:1)	TG
TG(16:1/16:1/17:0)_A	TG
TG(16:1/16:1/17:0)_B	TG
TG(16:1/16:1/17:1)	TG
TG(16:1/16:1/17:2)	TG
TG(16:1/16:1/18:0)	TG
TG(16:1/16:1/18:1)	TG
TG(16:1/16:1/18:2)	TG
TG(16:1/16:1/18:2)	TG
TG(16:1/16:1/18:2)_B	TG
TG(16:1/16:1/18:3)	TG
TG(16:1/16:1/18:4)_A	TG
TG(16:1/16:1/18:4)_B	TG
TG(16:1/16:1/19:1)	TG
TG(16:1/16:1/20:1)	TG
TG(16:1/16:1/20:4)	TG
TG(16:1/16:1/20:5)	TG
TG(16:1/17:0/17:0)	TG
TG(16:1/17:0/17:1)	TG
TG(16:1/17:0/18:1)	TG
TG(16:1/17:0/18:2)	TG
TG(16:1/17:1/17:1)	TG
TG(16:1/17:1/18:1)	TG
TG(16:1/17:1/18:2)	TG
TG(16:1/17:1/20:4)	TG
TG(16:1/17:2/18:1)	TG
TG(16:1/18:0/20:0)	TG
TG(16:1/18:1/18:1)	TG
TG(16:1/18:1/18:2)	TG
TG(16:1/18:1/18:3)_A	TG
TG(16:1/18:1/18:3)_B	TG
TG(16:1/18:1/19:1)	TG
TG(16:1/18:1/22:1)	TG
TG(16:1/18:2/18:2)_A	TG
TG(16:1/18:2/18:2)_B	TG
TG(16:1/18:2/18:3)	TG
TG(16:1/18:2/19:1)	TG
TG(16:1/18:3/18:3)	TG
TG(16:1/18:3/18:4)	TG
TG(16:1/19:1/20:1)	TG
TG(16:1/20:0/20:1)	TG
TG(16:1/20:1/20:1)	TG
TG(16:1/20:1/22:0)	TG
TG(16:1/20:1/22:1)	TG
TG(16:1/20:3/20:3)	TG
TG(16:1/20:3/20:4)	TG
TG(16:1/20:5/20:5)	TG
TG(16:1/22:1/22:1)	TG
TG(16:2/16:2/18:1)	TG
TG(16:2/16:2/18:2)	TG
TG(16:2/16:2/18:3)_A	TG
TG(16:2/16:2/18:3)_B	TG
TG(16:2/16:2/18:4)	TG
TG(16:2/16:2/18:4)	TG
TG(16:2/17:1/18:1)	TG
TG(16:2/18:2/18:4)	TG
TG(16:2/18:3/18:3)	TG
TG(16:3/16:3/18:1)_A	TG
TG(16:3/16:3/18:1)_B	TG
TG(16:3/16:3/18:2)_A	TG
TG(16:3/16:3/18:2)_B	TG
TG(16:3/16:3/18:2)_B	TG
TG(16:3/18:1/18:3)	TG
TG(16:3/18:2/18:2)	TG
TG(16:3/18:2/18:3)	TG
TG(16:3/18:2/18:4)	TG
TG(16:3/18:3/18:3)_A	TG
TG(16:3/18:3/18:3)_B	TG
TG(16:4/16:4/18:0)	TG
TG(16:4/16:4/18:0)	TG
TG(16:4/18:1/18:3)	TG
TG(16:4/18:2/18:2)	TG
TG(16:4/18:2/18:3)	TG
TG(16:4/18:3/18:3)	TG
TG(17:0/17:0/17:0)	TG
TG(17:0/17:0/17:1)	TG
TG(17:0/17:1/19:1)	TG
TG(17:0/17:1/20:1)	TG
TG(17:0/18:1/18:1)	TG
TG(17:0/18:1/18:2)	TG
TG(17:0/18:1/19:1)	TG
TG(17:0/18:1/20:4)	TG
TG(17:0/18:2/18:2)	TG
TG(17:0/18:3/20:4)	TG
TG(17:0/20:3/22:6)	TG
TG(17:0/20:4/22:5)	TG
TG(17:1/17:1/17:1)	TG
TG(17:1/17:1/17:2)	TG
TG(17:1/18:0/18:1)	TG
TG(17:1/18:1/18:1)	TG
TG(17:1/18:1/18:2)	TG
TG(17:1/18:1/20:1)	TG
TG(17:1/18:1/20:4)	TG
TG(17:1/18:1/22:5)	TG
TG(17:1/20:3/20:3)	TG
TG(17:1/20:3/22:5)	TG
TG(17:2/18:2/18:2)	TG
TG(17:2/18:2/20:4)	TG
TG(17:2/20:4/22:3)	TG
TG(18:0/18:0/18:1)	TG
TG(18:0/18:1/18:1)	TG
TG(18:0/18:1/22:1)	TG
TG(18:0/19:1/19:1)	TG
TG(18:1/18:1/18:1)	TG
TG(18:1/18:1/18:2)	TG
TG(18:1/18:1/19:1)	TG
TG(18:1/18:1/20:0)	TG
TG(18:1/18:1/20:1)	TG
TG(18:1/18:1/20:4)	TG
TG(18:1/18:1/22:0)	TG
TG(18:1/18:1/22:1)	TG
TG(18:1/18:1/22:6)	TG
TG(18:1/18:1/24:0)	TG
TG(18:1/18:2/18:2)	TG
TG(18:1/18:2/18:3)	TG
TG(18:1/18:2/19:1)	TG
TG(18:1/18:2/20:4)	TG
TG(18:1/18:2/22:1)_A	TG
TG(18:1/18:2/22:1)_B	TG
TG(18:1/18:2/22:5)	TG
TG(18:1/18:2/24:1)	TG
TG(18:1/18:3/18:3)	TG
TG(18:1/18:3/20:3)	TG
TG(18:1/18:3/20:4)	TG
TG(18:1/18:3/22:1)	TG
TG(18:1/19:1/20:5)	TG
TG(18:1/19:1/22:0)	TG
TG(18:1/20:1/20:1)	TG
TG(18:1/20:1/22:1)	TG
TG(18:1/20:3/20:4)	TG
TG(18:1/20:3/22:1)	TG
TG(18:1/20:4/20:4)	TG
TG(18:1/20:4/20:5)	TG
TG(18:1/20:5/20:5)	TG
TG(18:1/22:1/22:1)	TG
TG(18:2/18:2/18:2)	TG
TG(18:2/18:2/18:3)	TG
TG(18:2/18:2/18:4)	TG
TG(18:2/18:2/19:1)_A	TG
TG(18:2/18:2/19:1)_B	TG
TG(18:2/18:2/20:2)	TG
TG(18:2/18:2/20:3)	TG
TG(18:2/18:2/20:4)_A	TG
TG(18:2/18:2/20:4)_B	TG
TG(18:2/18:2/22:0)	TG
TG(18:2/18:3/18:3)	TG
TG(18:2/18:3/18:4)	TG
TG(18:2/18:3/20:1)	TG
TG(18:2/18:3/20:2)	TG
TG(18:2/18:3/20:3)_A	TG
TG(18:2/18:3/20:3)_B	TG
TG(18:2/18:3/20:4)	TG
TG(18:2/18:3/24:0)	TG
TG(18:2/18:3/24:1)	TG
TG(18:2/18:4/20:4)	TG
TG(18:2/19:1/20:1)	TG
TG(18:2/19:1/20:4)	TG
TG(18:2/20:1/22:1)	TG
TG(18:2/20:3/20:3)	TG
TG(18:2/20:3/20:4)	TG
TG(18:2/20:3/22:1)	TG
TG(18:2/20:4/20:4)_A	TG
TG(18:2/20:4/20:4)_B	TG
TG(18:2/20:5/20:5)	TG
TG(18:2/22:1/22:1)	TG
TG(18:3/18:3/18:3)	TG
TG(18:3/18:3/18:4)	TG
TG(18:3/18:3/20:0)	TG
TG(18:3/18:3/20:1	TG
TG(18:3/18:3/20:2)	TG
TG(18:3/18:3/20:3)_A	TG
TG(18:3/18:3/20:3)_B	TG
TG(18:3/18:3/20:4)	TG
TG(18:3/18:3/20:5)_A	TG
TG(18:3/18:3/20:5)_B	TG
TG(18:3/18:3/24:0)	TG
TG(18:3/18:4/18:4)	TG
TG(18:3/20:1/22:1)	TG
TG(18:3/20:2/22:1)	TG
TG(18:3/20:3/20:4)	TG
TG(18:3/20:3/22:1)	TG
TG(18:3/20:4/20:4)	TG
TG(18:3/20:4/20:5)	TG
TG(18:3/22:1/22:1)	TG
TG(18:4/18:4/18:4)_A	TG
TG(18:4/18:4/18:4)_B	TG
TG(18:4/18:4/20:4)	TG
TG(19:1/19:1/20:1)	TG
TG(19:1/20:4/20:4)	TG
TG(20:0/20:1/20:1)	TG
TG(20:1/20:1/20:1)	TG
TG(20:3/20:3/20:3)	TG
TG(20:4/20:4/20:4)	TG
TG(20:4/20:4/20:5)	TG
TG(20:4/20:5/20:5)	TG
TG(20:5/20:5/20:5)	TG
TG(45:2)	TG
TG(53:1)	TG
TG(53:5)	TG
TG(54:1)	TG
TG(55:2)	TG
TG(56:4)	TG
TG(56:5)	TG
TG(57:2)	TG
TG(57:3)	TG
TG(58:6)	TG
TG(58:7)	TG
TG(59:3)	TG

## Sheet: S2- Lipid Statistical analysis
				Number of replicate samples (total=5) in which the lipid was detected per time point						Mean Log2 fold change					p value
Lipid	Ionization mode	sum total Carbons	sum total DB	0min	10min	20min	30min	90min	180min	10min vs 0min	20min vs 0min	30min vs 0min	90min vs 0min	180min vs 0min	10min vs 0min	20min vs 0min	30min vs 0min	90min vs 0min	180min vs 0min	Flag_10min	Flag_20min	Flag_30min	Flag_90min	Flag_180min
DG(14:0/17:0/0:0)	Pos	31	0	5	5	5	5	5	5	0.0250207	-0.0302766	0.0190246	-0.0624629	0.0221567	0.996544	0.991768	0.999046	0.857165	0.998038	0	0	0	0	0
DG(14:0/18:2/0:0)	Pos	32	2	5	5	5	5	5	5	1.3335	1.39022	1.6839	1.58371	1.7107	1.47204e-11	1.66533e-15	0	0	0	1	1	1	1	1
DG(14:0/22:0/0:0)	Pos	36	0	5	5	5	5	5	5	0.066621	0.0329658	-0.00240876	-0.0388275	-0.0356222	0.910514	0.995148	1	0.989873	0.993111	0	0	0	0	0			p-value<0.05
DG(15:0/16:1/0:0);DG(14:1/17:0/0:0)	Pos	31	1	5	5	5	5	5	5	0.0325947	-0.102974	-0.020785	-0.0504481	-0.0641392	0.987664	0.476518	0.998422	0.927424	0.835675	0	0	0	0	0
DG(15:0/18:1/0:0)	Pos	33	1	5	5	5	5	5	5	-0.0657537	-0.0929058	-0.162081	-0.202047	-0.0730009	0.8225	0.569692	0.119201	0.0373537	0.759476	0	0	0	-1	0
DG(16:0/18:1/0:0)	Pos	34	1	5	5	5	5	5	5	0.94934	1.09265	1.14174	1.21198	1.36287	4.92659e-09	4.73078e-10	1.35525e-12	3.22053e-12	0	1	1	1	1	1
DG(16:0/18:2/0:0)_A;DG(16:1/18:1/0:0)	Pos	34	2	5	5	5	5	5	5	1.14817	1.39307	1.49452	1.40833	1.68195	5.59554e-10	5.08482e-14	2.33147e-15	7.92699e-14	3.33067e-16	1	1	1	1	1
DG(16:0/18:2/0:0)_B	Pos	34	2	5	5	5	5	5	5	1.14149	1.43263	1.45039	1.44282	1.57545	4.80316e-12	6.01741e-14	0	1.33227e-15	1.14353e-14	1	1	1	1	1
DG(16:1/19:0/0:0)	Pos	35	1	5	5	5	5	5	5	0.0380992	0.026267	0.0371164	-0.00400915	-0.011873	0.988569	0.997902	0.989821	1	0.999955	0	0	0	0	0
DG(18:4/16:1/0:0)	Pos	34	5	5	5	5	5	5	5	-0.189771	-0.551482	0.0619096	-0.233737	0.0681457	0.74717	0.0238025	0.996746	0.582425	0.994941	0	-1	0	0	0
DG(17:0/20:0/0:0)	Pos	37	0	5	5	5	5	5	5	0.0359653	0.0967433	0.0418468	0.00859826	-0.0714415	0.991845	0.695616	0.984115	0.999992	0.87466	0	0	0	0	0
DG(17:0/22:0/0:0)_A;DG(18:0/21:0/0:0)	Pos	39	0	5	5	5	5	5	5	0.0226797	-0.0802137	-0.120752	-0.105419	-0.190217	0.999696	0.918068	0.708319	0.799084	0.311075	0	0	0	0	0
DG(17:0/22:0/0:0)_B	Pos	39	0	5	5	5	5	5	5	0.138785	0.0835067	0.0558589	0.0107896	-0.0339229	0.484229	0.856515	0.96715	0.999986	0.996286	0	0	0	0	0
DG(18:1/0:0/18:1)	Pos	36	2	5	5	5	5	5	5	1.20594	1.60129	1.62755	1.75478	1.97274	2.18114e-12	2.31259e-13	0	0	0	1	1	1	1	1
DG(18:1/18:2/0:0)	Pos	36	3	5	5	5	5	5	5	1.87116	2.21464	2.2685	2.31881	2.50957	0	0	0	0	0	1	1	1	1	1
DG(18:1/21:0/0:0)_A	Pos	39	1	5	5	5	5	5	5	-0.061774	-0.102987	-0.0322059	-0.124559	-0.13541	0.929531	0.661161	0.995449	0.495189	0.418254	0	0	0	0	0
DG(18:2/0:0/18:2);DG(18:1/18:3/0:0)	Pos	36	4	5	5	5	5	5	5	1.85343	2.176	2.38331	2.4184	2.55408	5.66214e-15	0	0	0	0	1	1	1	1	1
DG(16:1/20:4/0:0)	Pos	36	5	5	5	5	5	5	5	1.26032	1.49663	1.79061	1.44167	1.75473	3.42801e-09	5.9251e-10	4.9849e-14	1.93268e-09	4.25215e-14	1	1	1	1	1
DG(18:1/21:0/0:0)_B	Pos	39	1	5	5	5	5	5	5	0.507447	0.254534	0.842928	0.211773	0.358176	0.280246	0.83396	0.0261232	0.910026	0.592331	0	0	1	0	0
DG(19:0/20:3/0:0)	Pos	39	3	5	5	5	5	5	5	0.479413	0.379025	0.50691	0.465937	0.285462	0.00940753	0.0486883	0.00598518	0.011865	0.184333	1	1	1	1	0
DG(19:0/22:1/0:0)_A	Pos	41	1	5	5	5	5	5	5	-0.0145241	-0.12196	-0.110607	-0.118039	-0.221421	0.999885	0.489504	0.577833	0.519404	0.0636717	0	0	0	0	0
DG(19:0/22:1/0:0)_B	Pos	41	1	5	5	5	5	5	5	0.299684	0.293719	0.318177	0.279973	0.205839	0.148249	0.160498	0.11487	0.192268	0.451389	0	0	0	0	0
DG(19:0/22:2/0:0)	Pos	41	2	5	5	5	5	5	5	0.284354	0.218073	0.297739	0.311202	0.286984	0.131698	0.326357	0.107266	0.0870059	0.126966	0	0	0	0	0
DG(20:0/0:0/20:0)	Pos	40	0	5	5	5	5	5	5	0.156586	0.19817	0.143951	0.12857	0.0431209	0.580584	0.36596	0.652026	0.737887	0.996063	0	0	0	0	0
DG(20:2/22:6/0:0)	Pos	42	8	4	5	5	5	5	5	0.102935	-0.152763	-0.0760208	0.14829	-0.108049	0.962402	0.846271	0.989455	0.859986	0.954475	0	0	0	0	0
DG(36:1)	Pos	36	1	5	5	5	5	5	5	-0.0618431	-0.0337337	-0.0525821	-0.0930158	-0.11146	0.915123	0.992956	0.953812	0.701697	0.550796	0	0	0	0	0
DG(37:1)_A	Pos	37	1	5	5	5	5	5	5	0.0394528	0.0287771	0.0414191	-0.0644688	-0.055908	0.976955	0.994206	0.971821	0.85509	0.91061	0	0	0	0	0
DG(37:1)_B	Pos	37	1	5	5	5	5	5	5	-0.0424855	-0.0131098	-0.00179227	-0.0329991	-0.118336	0.94713	0.999738	1	0.980991	0.274707	0	0	0	0	0
DG(37:2)	Pos	37	2	5	5	5	5	5	5	0.111947	0.0175253	0.11171	0.0252928	-0.0157918	0.226962	0.998157	0.22865	0.990089	0.998874	0	0	0	0	0
DG(38:1)_A	Pos	38	1	5	5	5	5	5	5	-0.025769	-0.050294	-0.046176	-0.112021	-0.162133	0.995217	0.921825	0.943089	0.377848	0.107317	0	0	0	0	0
DG(38:1)_B;DG(38:1)_B	Pos	38	1	5	5	5	5	5	5	0.0790254	0.000389111	0.0111454	-0.0628182	0.0162502	0.722425	1	0.999932	0.858193	0.99957	0	0	0	0	0
DG(38:1)_C	Pos	38	1	5	5	5	5	5	5	0.0719728	0.0820755	0.020367	0.0399759	-0.0242881	0.862692	0.794232	0.99937	0.985812	0.998537	0	0	0	0	0
DG(39:2)_A	Pos	39	2	5	5	5	5	5	5	0.113989	0.0168423	0.0296862	-0.0375255	-0.029095	0.697416	0.999899	0.998436	0.995336	0.998577	0	0	0	0	0
DG(39:2)_B	Pos	39	2	5	5	5	5	5	5	0.10882	0.14662	0.201688	0.191191	0.117313	0.618387	0.349337	0.117014	0.146816	0.552709	0	0	0	0	0
DG(39:2)_C;DG(39:2)_C	Pos	39	2	5	5	5	5	5	5	0.10787	0.0935316	0.158011	0.0837805	0.0316372	0.533704	0.656868	0.203417	0.740047	0.993335	0	0	0	0	0
DG(39:2)_D	Pos	39	2	5	5	5	5	5	5	0.0380782	0.0746239	0.135499	0.105918	0.0593262	0.994764	0.914743	0.542934	0.742665	0.964433	0	0	0	0	0
DG(39:2)_E	Pos	39	2	5	5	5	5	5	5	0.120809	0.00816485	0.0617982	-0.00295418	0.0555987	0.412829	0.999989	0.89182	1	0.925648	0	0	0	0	0
DG(39:2)_F	Pos	39	2	5	5	5	5	5	5	-0.0024983	-0.0561753	0.124146	0.0151656	-0.0622231	1	0.96467	0.573793	0.999917	0.947165	0	0	0	0	0
DG(40:1)_A	Pos	40	1	5	5	5	5	5	5	0.0471262	-0.0980098	-0.142933	-0.0375801	-0.101483	0.957543	0.586575	0.251156	0.983312	0.555695	0	0	0	0	0
DG(40:1)_B	Pos	40	1	5	5	5	5	5	5	0.160726	0.138776	0.24824	0.128889	0.0859356	0.516782	0.645233	0.155363	0.703492	0.914994	0	0	0	0	0
DGTSA(12:0/16:3)_A	Pos	28	3	5	5	5	5	5	5	-0.365284	-0.435673	-0.460851	-0.5291	-0.291201	0.0507538	0.0157301	0.0104829	0.00286368	0.152511	0	-1	-1	-1	0
DGTSA(12:0/16:3)_B	Pos	28	3	5	5	5	5	5	5	-0.747632	-1.16266	-0.308222	-0.413473	-0.710445	0.17429	0.0156009	0.860301	0.6773	0.209673	0	-1	0	0	0
DGTSA(15:0/15:0)	Pos	30	0	5	5	5	5	5	5	0.137575	0.0715582	0.216019	0.0705757	0.0373781	0.246429	0.790115	0.0291272	0.798402	0.980281	0	0	1	0	0
DGTSA(14:1/16:2)_A	Pos	30	3	5	5	5	5	5	5	-0.157488	-0.334377	-0.169519	-0.188817	-0.151323	0.526151	0.0317071	0.458891	0.360217	0.562225	0	-1	0	0	0
DGTSA(14:1/16:2)_B	Pos	30	3	5	5	5	5	5	5	-0.107874	-0.43436	-0.153329	-0.193914	-0.136542	0.822651	0.0048015	0.564691	0.35089	0.663267	0	-1	0	0	0
DGTSA(15:0/16:0)	Pos	31	0	5	5	5	5	5	5	-0.0324765	-0.0371438	0.0924764	0.0627558	-0.0369335	0.993287	0.987805	0.685245	0.90156	0.988093	0	0	0	0	0
DGTSA(16:0/16:1)	Pos	32	1	5	5	5	5	5	5	-0.00248534	-0.0742312	0.0114818	-0.20172	-0.108122	1	0.653537	0.999834	0.0156695	0.318043	0	0	0	-1	0
DGTSA(15:0/18:1)	Pos	33	1	5	5	5	5	5	5	-0.0686132	-0.185247	-0.0412463	-0.149118	-0.122219	0.874447	0.128938	0.982228	0.280578	0.457813	0	0	0	0	0
DGTSA(16:0/16:0)_A	Pos	32	0	5	5	5	5	5	5	0.0550858	-0.00403396	0.158937	0.0252739	-0.0381184	0.938578	1	0.216479	0.997881	0.98632	0	0	0	0	0
DGTSA(16:0/16:0)_B	Pos	32	0	5	5	5	5	5	5	-0.0569404	-0.0920287	0.00577752	-0.038692	-0.128428	0.971856	0.837043	1	0.994774	0.604788	0	0	0	0	0
DGTSA(15:0/18:0)	Pos	33	0	5	5	5	5	5	5	0.174401	0.0900642	0.201071	0.144619	0.174538	0.0803752	0.588002	0.0360763	0.181869	0.0800463	0	0	1	0	0
DGTSA(16:0/18:0)	Pos	34	0	5	5	5	5	5	5	0.0737664	0.077253	0.151451	0.0796157	0.0906966	0.781558	0.751483	0.187801	0.730542	0.629065	0	0	0	0	0
DGTSA(16:0/18:1)_A	Pos	34	1	5	5	5	5	5	5	0.0152911	-0.111415	0.0595913	-0.140229	-0.0900518	0.999826	0.542434	0.923187	0.332996	0.718538	0	0	0	0	0
DGTSA(16:0/18:1)_B	Pos	34	1	5	5	5	5	5	5	-0.00486108	-0.10573	-0.00406706	-0.124708	-0.225493	0.999999	0.555545	1	0.404468	0.0380092	0	0	0	0	-1
DGTSA(16:0/19:0)	Pos	35	0	5	5	5	5	5	5	-0.0402909	-0.141451	0.00725492	-0.14527	-0.174838	0.97836	0.266466	0.999994	0.245115	0.121963	0	0	0	0	0
DGTSA(16:0/19:1);DGTSA(16:1/19:0)	Pos	35	1	5	5	5	5	5	5	-0.0854423	-0.21506	-0.0258365	-0.155442	-0.21683	0.688283	0.0361019	0.996671	0.179692	0.0346581	0	-1	0	0	-1
DGTSA(16:1/16:1)	Pos	32	2	5	5	5	5	5	5	0.010141	-0.0146676	0.013431	-0.0498331	-0.068514	0.999965	0.999783	0.999859	0.945318	0.834369	0	0	0	0	0
DGTSA(17:0/17:0)_A	Pos	34	0	5	5	5	5	5	5	0.0595363	0.0120637	0.0900638	0.0260192	-0.0464539	0.966061	0.999981	0.847082	0.999181	0.988084	0	0	0	0	0
DGTSA(17:0/17:0)_B	Pos	34	0	5	5	5	5	5	5	0.0462314	-0.00785406	0.081877	-0.0351041	0.063325	0.96505	0.999992	0.751233	0.989083	0.88703	0	0	0	0	0
DGTSA(17:0/19:1);DGTSA(18:0/18:1)	Pos	36	1	5	5	5	5	5	5	-0.128155	-0.161721	-0.0824024	-0.193379	-0.253739	0.182659	0.063772	0.561151	0.0210459	0.00199262	0	0	0	-1	-1
DGTSA(17:1/19:1);DGTSA(18:1/18:1)_B	Pos	36	2	5	5	5	5	5	5	-0.00514686	-0.0230309	0.0312609	-0.105312	-0.0198294	0.999999	0.998198	0.992632	0.524327	0.999115	0	0	0	0	0
DGTSA(18:0/18:0);DGTSA(17:0/19:0)	Pos	36	0	5	5	5	5	5	5	0.0123756	-0.0755858	-0.02173	-0.0363853	-0.0114328	0.999951	0.851231	0.999233	0.991542	0.999967	0	0	0	0	0
DGTSA(18:0/18:3);DGTSA(16:0/20:3)	Pos	36	3	5	5	5	5	5	5	-0.0624467	-0.0195275	-0.0372595	-0.0863589	-0.0979484	0.758509	0.997529	0.958327	0.493257	0.377583	0	0	0	0	0
DGTSA(18:0/19:1)	Pos	37	1	5	5	5	5	5	5	-0.172417	-0.202833	-0.0714649	-0.203945	-0.176248	0.104696	0.0444548	0.793543	0.0426214	0.0941864	0	-1	0	-1	0
DGTSA(18:1/18:1)_A	Pos	36	2	5	5	5	5	5	5	0.00178526	-0.0522466	0.00107591	-0.067107	-0.115563	1	0.939691	1	0.85512	0.448479	0	0	0	0	0
DGTSA(19:0/19:0)	Pos	38	0	5	5	5	5	5	5	0.0675404	0.0404791	0.064492	0.100207	0.11236	0.953377	0.994764	0.961144	0.815525	0.744264	0	0	0	0	0
DGTSA(19:0/19:1)	Pos	38	1	5	5	5	5	5	5	-0.177757	-0.268116	-0.216647	-0.272336	-0.395058	0.0190715	0.000416587	0.00380518	0.000461708	2.88073e-06	-1	-1	-1	-1	-1
DGTSA(34:2)_A	Pos	34	2	5	5	5	5	5	5	-0.0380437	-0.0775432	-0.119813	-0.18437	-0.154959	0.98927	0.833942	0.508603	0.152596	0.278186	0	0	0	0	0
DGTSA(34:2)_B	Pos	34	2	5	5	5	5	5	5	-0.0964228	0.141683	-0.212522	-0.252766	-0.17126	0.966771	0.863005	0.589352	0.431994	0.757669	0	0	0	0	0
HexCer(d18:2/16:1)_A	Pos	34	3	5	5	5	5	5	5	-0.00570385	0.00553289	0.0567167	-0.0646663	-0.00381435	0.999999	0.999999	0.952617	0.922303	1	0	0	0	0	0
HexCer(d18:2/16:1)_B	Pos	34	3	5	5	5	5	5	5	-0.0227845	-0.124687	-0.0534156	-0.265537	-0.212401	0.999396	0.569143	0.971108	0.0420324	0.13202	0	0	0	-1	0
HexCer(d18:2/16:1)_C	Pos	34	3	5	5	5	5	5	5	0.0761503	-0.0984137	0.0922418	-0.0497807	-0.103698	0.721092	0.506	0.564458	0.927444	0.457637	0	0	0	0	0
PC(0:0/18:1)	Pos	18	1	5	5	5	5	5	5	-0.415299	-0.367728	-0.589696	0.0272357	-0.542928	0.573704	0.675784	0.261	0.999996	0.330343	0	0	0	0	0
PC(14:0/16:1)_A	Pos	30	1	5	5	5	5	5	5	-0.0847246	-0.0472668	-0.230751	0.0378512	-0.0641895	0.929918	0.993852	0.233134	0.997793	0.976584	0	0	0	0	0
PC(14:0/16:1)_B	Pos	30	1	5	5	5	5	5	5	0.120933	0.0380858	-0.142383	-0.0162236	0.0387356	0.818499	0.998392	0.713215	0.999975	0.99826	0	0	0	0	0
PC(18:2/0:0)	Pos	18	2	5	5	5	5	5	5	-1.59948	-1.43601	-1.80029	-1.50481	-2.16722	0.000695733	0.00234933	0.000219755	0.00152922	1.0247e-05	-1	-1	-1	-1	-1
PC(19:1/0:0)_A	Pos	19	1	5	5	5	5	5	5	1.07347	1.32829	1.16692	2.06668	1.88956	0.00773847	0.00103428	0.0037651	4.81199e-06	1.21011e-05	1	1	1	1	1
PC(29:1)_A	Pos	29	1	5	5	5	5	5	5	0.154411	0.0913146	0.325551	0.707288	0.776979	0.198257	0.652137	0.00136197	7.54636e-10	5.13583e-11	0	0	1	1	1
PC(29:1)_B	Pos	29	1	5	5	5	5	5	5	0.0968809	0.00295639	0.110485	0.495691	0.650679	0.640129	1	0.525252	8.75059e-06	8.94397e-08	0	0	0	1	1
PC(15:0/15:0)	Pos	30	0	5	5	5	5	5	5	-0.0770268	-0.0549109	-0.168618	0.0180843	-0.21808	0.978312	0.995109	0.680827	0.999977	0.456146	0	0	0	0	0
PC(14:1/16:0)	Pos	30	1	5	5	5	5	5	5	0.0332046	-0.075871	0.043932	0.260756	0.401593	0.991195	0.795342	0.97077	0.012093	0.000123499	0	0	0	1	1
PC(15:0/15:1)_A	Pos	30	1	5	5	5	5	5	5	0.0208914	-0.0055632	0.0888841	0.536904	0.746325	0.998724	0.999998	0.650309	8.44423e-07	6.29288e-11	0	0	0	1	1
PC(15:0/16:0)_A	Pos	31	0	5	5	5	5	5	5	0.0439533	-0.0828201	-0.14329	0.0302795	-0.1066	0.996169	0.942807	0.676132	0.999341	0.860531	0	0	0	0	0
PC(15:0/16:0)_B	Pos	31	0	5	5	5	5	5	5	-0.0212529	-0.0204104	-0.152536	0.105135	-0.00897097	0.999934	0.999946	0.717363	0.910551	0.999999	0	0	0	0	0
PC(15:0/16:1)_A	Pos	31	1	5	5	5	5	5	5	-0.0155824	-0.0306741	-0.139422	0.00908472	-0.132577	0.999984	0.999545	0.761069	0.999999	0.79288	0	0	0	0	0
PC(15:0/16:1)_B	Pos	31	1	5	5	5	5	5	5	-0.0742299	-0.112188	-0.164559	-0.104104	-0.200271	0.968891	0.857558	0.598387	0.888882	0.420269	0	0	0	0	0
PC(15:0/17:0)	Pos	32	0	5	5	5	5	5	5	-0.15997	-0.0813216	-0.224459	-0.100638	-0.227402	0.532628	0.933692	0.234318	0.860403	0.224547	0	0	0	0	0
PC(15:0/17:1)_A	Pos	32	1	5	5	5	5	5	5	0.0020681	-0.0450394	-0.117294	0.0304162	-0.190334	1	0.997252	0.860626	0.999577	0.514178	0	0	0	0	0
PC(15:0/17:1)_B;PC(16:0/16:1)_A	Pos	32	1	5	5	5	5	5	5	-0.123943	-0.143447	-0.156608	0.0605187	-0.0292792	0.759782	0.651152	0.576383	0.981866	0.999354	0	0	0	0	0
PC(16:0/16:0)	Pos	32	0	5	5	5	5	5	5	-0.0371563	-0.0899628	-0.201779	-0.0284767	-0.190665	0.999258	0.960833	0.537431	0.999796	0.587792	0	0	0	0	0
PC(16:0/16:1)_B	Pos	32	1	5	5	5	5	5	5	-0.16824	-0.204357	-0.317719	-0.179383	-0.280768	0.538992	0.361145	0.0687938	0.480485	0.124918	0	0	0	0	0
PC(15:0/15:1)_B	Pos	30	1	5	5	5	5	5	5	0.191716	0.169533	0.327194	0.675305	0.738036	0.125268	0.202678	0.00350934	8.70888e-08	5.93884e-09	0	0	1	1	1
PC(30:2)_B	Pos	30	2	5	5	5	5	5	5	0.149168	0.0789385	0.319556	0.785715	0.857033	0.193442	0.731494	0.00109602	4.76064e-11	5.2115e-12	0	0	1	1	1
PC(16:0/17:0)_C	Pos	33	0	5	5	5	5	5	5	-0.216383	-0.138527	-0.241343	-0.0360219	-0.204306	0.216298	0.606461	0.14387	0.997365	0.260636	0	0	0	0	0
PC(30:2)_C	Pos	30	2	5	5	5	5	5	5	0.0545251	-0.0661902	0.00153305	0.237287	0.30748	0.966838	0.929677	1	0.0735552	0.0140813	0	0	0	0	1
PC(14:1/17:0)	Pos	31	1	5	5	5	5	5	5	0.189072	0.159845	0.320535	0.671783	0.78462	0.0812893	0.170216	0.00156522	6.47856e-09	7.98694e-12	0	0	1	1	1
PC(14:1/17:1)	Pos	31	2	5	5	5	5	5	5	0.187533	0.256754	0.403144	0.796989	0.980214	0.0811372	0.0107816	7.65256e-05	4.60676e-12	1.54321e-14	0	1	1	1	1
PC(16:0/17:0)_A	Pos	33	0	5	5	5	5	5	5	-0.254014	-0.237851	-0.463441	-0.258169	-0.305138	0.159739	0.203679	0.00322952	0.149533	0.0687441	0	0	-1	0	0
PC(16:0/18:1)_A	Pos	34	1	5	5	5	5	5	5	-0.189583	-0.136861	-0.24557	-0.0696606	-0.0618685	0.257552	0.547687	0.0936685	0.937428	0.960459	0	0	0	0	0
PC(16:0/18:1)_B	Pos	34	1	5	5	5	5	5	5	0.0125403	-0.00835782	-0.0655108	0.0106512	-0.149061	0.999919	0.999989	0.875915	0.999964	0.246685	0	0	0	0	0
PC(16:0/17:0)_B	Pos	33	0	5	5	5	5	5	5	-0.29053	-0.234977	-0.449303	-0.223649	-0.376678	0.153546	0.312553	0.0124359	0.355451	0.0422855	0	0	-1	0	-1
PC(16:0/17:1)_A;PC(16:1/17:0)_A	Pos	33	1	5	5	5	5	5	5	-0.178561	-0.168445	-0.33872	-0.0979845	-0.205979	0.426039	0.479738	0.0327131	0.869447	0.298589	0	0	-1	0	0
PC(16:0/19:0)	Pos	35	0	5	5	5	5	5	5	-0.147905	-0.132418	-0.226785	-0.0243439	-0.247036	0.657691	0.741122	0.279009	0.999781	0.212166	0	0	0	0	0
PC(16:0/19:1)	Pos	35	1	5	5	5	5	5	5	-0.0838952	-0.145782	-0.167011	0.0177313	-0.195072	0.934359	0.642892	0.524059	0.999946	0.381729	0	0	0	0	0
PC(16:0/20:2)	Pos	36	2	5	5	5	5	5	5	0.00684841	-0.0501918	-0.13323	0.0359214	-0.0919348	0.99999	0.906114	0.192672	0.974125	0.510292	0	0	0	0	0
PC(16:0/17:1)_D	Pos	33	1	5	5	5	5	5	5	-0.204048	-0.191533	-0.305158	-0.0580128	-0.167082	0.21344	0.261934	0.0298028	0.971404	0.379589	0	0	-1	0	0
PC(16:0/O-16:0)	Pos	32	0	5	5	5	5	5	5	-0.102577	-0.157949	-0.248057	-0.0437871	-0.167981	0.854053	0.548905	0.167367	0.995226	0.49292	0	0	0	0	0
PC(16:1/16:1)	Pos	32	2	5	5	5	5	5	5	-0.170534	-0.169714	-0.206903	-0.0936444	-0.311181	0.662382	0.666289	0.493695	0.94981	0.156356	0	0	0	0	0
PC(16:1/17:0)_B;PC(15:0/18:1);PC(16:0/17:1)_B	Pos	33	1	5	5	5	5	5	5	-0.026425	-0.0396626	-0.0292314	0.0525485	-0.00507128	0.999727	0.998082	0.999554	0.99299	1	0	0	0	0	0
PC(16:1/17:0)_C;PC(16:0/17:1)_C	Pos	33	1	5	5	5	5	5	5	-0.225399	-0.115554	-0.3028	-0.19332	-0.280668	0.268947	0.81489	0.0837333	0.402577	0.119805	0	0	0	0	0
PC(16:1/17:1)_A	Pos	33	2	5	5	5	5	5	5	-0.0426199	-0.0641226	-0.0171426	0.112236	-0.180049	0.99646	0.978302	0.999956	0.828178	0.464024	0	0	0	0	0
PC(16:1/17:1)_B	Pos	33	2	5	5	5	5	5	5	-0.119893	-0.121072	-0.185491	-0.0125831	-0.134477	0.66181	0.653933	0.275851	0.999977	0.564191	0	0	0	0	0
PC(16:1/17:1)_C	Pos	33	2	5	5	5	5	5	5	-0.30857	-0.195034	-0.412716	-0.16562	-0.387951	0.115009	0.473551	0.0221477	0.619682	0.0334146	0	0	-1	0	-1
PC(16:1/18:1)_A	Pos	34	2	5	5	5	5	5	5	-0.108044	-0.0891692	-0.149932	-0.00122559	-0.114039	0.731881	0.84663	0.454208	1	0.691912	0	0	0	0	0
PC(16:0/18:0)_A;PC(17:0/17:0)	Pos	34	0	5	5	5	5	5	5	-0.191207	-0.213433	-0.217267	-0.107326	-0.307431	0.322991	0.232846	0.219579	0.799855	0.0445174	0	0	0	0	-1
PC(16:0/18:0)_B	Pos	34	0	5	5	5	5	5	5	-0.00281374	0.101003	0.0381205	0.342771	0.0946405	1	0.881727	0.997994	0.0438231	0.905426	0	0	0	1	0
PC(14:1/20:1)	Pos	34	2	5	5	5	5	5	5	0.271069	0.239842	0.225331	0.279617	0.287598	0.0345424	0.0703779	0.0961805	0.0280837	0.0233855	1	0	0	1	1
PC(16:1/19:1)_B	Pos	35	2	5	5	5	5	5	5	-0.0494611	-0.0786059	-0.130183	0.0273079	-0.0505156	0.950082	0.763305	0.335608	0.996108	0.945864	0	0	0	0	0
PC(16:0/18:2)_B;PC(16:1/18:1)_B	Pos	34	2	5	5	5	5	5	5	-0.474854	-0.342271	-0.480937	-0.384446	-0.554649	0.000848058	0.0159873	0.00069862	0.00614878	8.33042e-05	-1	-1	-1	-1	-1
PC(17:0/17:1)_A	Pos	34	1	5	5	5	5	5	5	-0.147279	-0.0774974	-0.187481	0.00917189	-0.163457	0.513158	0.918548	0.295489	0.999996	0.417193	0	0	0	0	0
PC(16:0/18:3)	Pos	34	3	5	5	5	5	5	5	-0.425917	-0.253869	-0.6334	-0.388539	-0.368084	0.00960331	0.184676	0.000179048	0.0191431	0.0277877	-1	0	-1	-1	-1
PC(17:0/18:1)_A	Pos	35	1	5	5	5	5	5	5	-0.0399686	-0.0488646	-0.104018	0.0514329	-0.106177	0.996599	0.991523	0.838812	0.989352	0.828275	0	0	0	0	0
PC(17:0/18:1)_B	Pos	35	1	5	5	5	5	5	5	-0.0708826	-0.000360976	-0.127851	0.0524561	-0.136529	0.929319	1	0.594439	0.978567	0.5361	0	0	0	0	0
PC(16:1/18:2)_A	Pos	34	3	5	5	5	5	5	5	-0.669387	-0.599915	-0.960435	-0.640662	-0.658526	0.000121271	0.000528795	3.62412e-07	0.000260271	0.000156896	-1	-1	-1	-1	-1
PC(16:1/18:2)_B	Pos	34	3	5	5	5	5	5	5	-0.367751	-0.320308	-0.57923	-0.308506	-0.431934	0.0341466	0.0754434	0.000599805	0.0913946	0.0107353	-1	0	-1	0	-1
PC(17:1/17:1)_A	Pos	34	2	5	5	5	5	5	5	0.0387379	-0.041302	-0.0153177	0.112921	-0.18308	0.998395	0.997831	0.999983	0.861303	0.516432	0	0	0	0	0
PC(17:1/17:1)_B	Pos	34	2	5	5	5	5	5	5	-0.181722	-0.202062	-0.162669	-0.0842228	-0.269933	0.535552	0.4382	0.632246	0.953952	0.19494	0	0	0	0	0
PC(17:1/18:1)_A	Pos	35	2	5	5	5	5	5	5	-0.166089	-0.165798	-0.212597	-0.151046	-0.213874	0.450961	0.452348	0.236302	0.537845	0.231821	0	0	0	0	0
PC(17:1/18:1)_B	Pos	35	2	5	5	5	5	5	5	-0.226801	-0.066088	-0.173835	-0.0149615	-0.152118	0.182953	0.962428	0.40067	0.999963	0.52335	0	0	0	0	0
PC(17:0/18:0)	Pos	35	0	5	5	5	5	5	5	-0.300792	-0.14259	-0.456047	-0.243801	-0.422494	0.0321446	0.521491	0.000905785	0.102754	0.00200106	-1	0	-1	0	-1
PC(17:1/19:1)	Pos	36	2	5	5	5	5	5	5	-0.0561858	-0.0390065	-0.122138	0.0637422	-0.131607	0.985856	0.997269	0.758517	0.975789	0.705716	0	0	0	0	0
PC(17:1/20:3)	Pos	37	4	5	5	5	5	5	5	-0.0147355	0.000774273	-0.106884	0.0347919	-0.0895093	0.999968	1	0.807849	0.997947	0.891143	0	0	0	0	0
PC(18:0/18:1)	Pos	36	1	5	5	5	5	5	5	-0.0680612	-0.0468393	-0.193137	0.0026657	-0.0783117	0.952612	0.990071	0.282642	1	0.919734	0	0	0	0	0
PC(18:0/19:1)	Pos	37	1	5	5	5	5	5	5	-0.132129	-0.0533669	-0.218083	-0.0371962	-0.213595	0.779285	0.993097	0.360602	0.998706	0.379267	0	0	0	0	0
PC(16:1/19:1)_A	Pos	35	2	5	5	5	5	5	5	-0.295018	-0.236421	-0.381325	-0.189039	-0.272498	0.06086	0.169482	0.0110693	0.344567	0.0920351	0	0	-1	0	0
PC(18:1/18:1);PC(18:1/18:1)	Pos	36	2	5	5	5	5	5	5	-0.117302	-0.116006	-0.188878	-0.0598143	-0.156263	0.362754	0.372482	0.0571924	0.870907	0.142603	0	0	0	0	0
PC(17:1/18:2)	Pos	35	3	5	5	5	5	5	5	-0.264114	-0.166526	-0.463268	-0.241593	-0.444351	0.131308	0.503281	0.00303726	0.186418	0.00438725	0	0	-1	0	-1
PC(17:0/19:0)	Pos	36	0	5	5	5	5	5	5	-0.31376	-0.203041	-0.634804	-0.34119	-0.581909	0.118865	0.458799	0.000564128	0.0797609	0.0013254	0	0	-1	0	-1
PC(18:1/19:1)_A	Pos	37	2	5	5	5	5	5	5	-0.139053	-0.0374688	-0.113958	0.0177327	-0.125148	0.457511	0.993394	0.635021	0.999809	0.55378	0	0	0	0	0
PC(18:1/19:1)_B	Pos	37	2	5	5	5	5	5	5	-0.125938	-0.107737	-0.180414	-0.0312217	-0.187167	0.518184	0.653979	0.206947	0.996659	0.181325	0	0	0	0	0
PC(18:1/19:1)_C	Pos	37	2	5	5	5	5	5	5	-0.106917	-0.0219821	-0.235727	-0.0864844	-0.163013	0.796986	0.999752	0.157659	0.897047	0.459659	0	0	0	0	0
PC(18:1/18:2)	Pos	36	3	5	5	5	5	5	5	-0.741432	-0.604688	-1.00144	-0.907752	-1.00436	0.000928503	0.00727855	1.79396e-05	0.000109748	1.19347e-05	-1	-1	-1	-1	-1
PC(16:0/20:4)	Pos	36	4	5	5	5	5	5	5	-0.386438	-0.309056	-0.512778	-0.220507	-0.22803	0.0143615	0.0613483	0.00108486	0.255274	0.229286	-1	0	-1	0	0
PC(18:2/18:2)_A	Pos	36	4	5	5	5	5	5	5	-0.934578	-0.800852	-1.29896	-1.03977	-1.16966	8.59223e-05	0.000419321	7.55288e-08	1.50279e-05	2.17946e-06	-1	-1	-1	-1	-1
PC(16:1/20:4);PC(18:2/18:3)_B	Pos	36	5	5	5	5	5	5	5	-0.433652	-0.17322	-0.540499	-0.153358	-0.219358	0.0371799	0.687247	0.00748201	0.773555	0.483149	-1	0	-1	0	0
PC(18:2/18:3)_A	Pos	36	5	5	5	5	5	5	5	-0.931891	-0.754415	-1.29299	-0.96644	-0.917323	0.000474011	0.00374862	2.10096e-06	0.000286012	0.000462664	-1	-1	-1	-1	-1
PC(17:0/20:0)	Pos	37	0	5	5	5	5	5	5	-0.113229	-0.185392	-0.475759	-0.218845	-0.478999	0.872523	0.530874	0.00811767	0.378769	0.00780303	0	0	-1	0	-1
PC(18:2/18:2)_B	Pos	36	4	5	5	5	5	5	5	-0.117394	-0.059502	-0.233479	-0.0184249	-0.217446	0.791538	0.982819	0.222373	0.999931	0.278394	0	0	0	0	0
PC(18:1/19:0)	Pos	37	1	5	5	5	5	5	5	-0.240254	-0.136604	-0.337896	-0.106966	-0.332869	0.190985	0.675039	0.0363256	0.83511	0.0402143	0	0	-1	0	-1
PC(18:2/19:1)_A	Pos	37	3	5	5	5	5	5	5	-0.200897	-0.0699611	-0.326332	-0.094483	-0.311588	0.226712	0.940648	0.0192738	0.832426	0.0265851	0	0	-1	0	-1
PC(18:2/19:1)_B	Pos	37	3	5	5	5	5	5	5	-0.138836	-0.0612348	-0.277265	-0.172501	-0.232709	0.309847	0.903394	0.00873681	0.148881	0.0313585	0	0	-1	0	-1
PC(38:4)	Pos	38	0	5	5	5	5	5	5	-0.174747	-0.1442	-0.39612	-0.209486	-0.291051	0.323968	0.498517	0.00306977	0.182218	0.0364439	0	0	-1	0	-1
PC(18:1/20:0);PC(16:0/22:1)	Pos	38	1	5	5	5	5	5	5	-0.2737	-0.180221	-0.396586	-0.166363	-0.411597	0.236845	0.605469	0.0442787	0.671754	0.0355194	0	0	-1	0	-1
PC(18:1/20:4)	Pos	38	5	5	5	5	5	5	5	-0.288129	-0.198545	-0.436877	-0.259651	-0.354722	0.0483355	0.24929	0.00186832	0.0849259	0.0116637	-1	0	-1	0	-1
PC(18:2/20:3)	Pos	38	5	5	5	5	5	5	5	-0.135111	-0.131977	-0.268181	-0.127039	-0.30677	0.633433	0.652881	0.0926475	0.68322	0.0452842	0	0	0	0	-1
PC(18:1/20:5);PC(18:2/20:4)_B	Pos	38	6	5	5	5	5	5	5	-0.296041	-0.197496	-0.475568	-0.233456	-0.373641	0.0776531	0.349533	0.00241456	0.212563	0.0186199	0	0	-1	0	-1
PC(19:1/0:0)_B	Pos	19	1	5	5	5	5	5	5	-0.218875	0.0665659	-0.223107	0.563347	0.0948901	0.910598	0.999513	0.904358	0.225332	0.99737	0	0	0	0	0
PC(19:1/19:1)_A	Pos	38	2	5	5	5	5	5	5	-0.109367	-0.081879	-0.269929	-0.110187	-0.289836	0.787229	0.917028	0.0891382	0.782576	0.0615442	0	0	0	0	0
PC(19:1/19:1)_B	Pos	38	2	5	5	5	5	5	5	-0.111119	-0.0223615	-0.204879	-0.028014	-0.158612	0.673239	0.999471	0.158412	0.998446	0.357373	0	0	0	0	0
PC(18:2/20:4)_A;PC(18:3/20:3)	Pos	38	6	5	5	5	5	5	5	-0.43591	-0.250642	-0.605636	-0.408365	-0.330075	0.0506234	0.412456	0.00455108	0.0725821	0.185697	0	0	-1	0	0
PC(20:0/20:0);PC(18:0/22:0)	Pos	40	0	5	5	5	5	5	5	0.0203483	-0.0581953	-0.0583779	-0.0108283	-0.0863239	0.999818	0.976306	0.976023	0.999992	0.892729	0	0	0	0	0
PC(19:0/20:5)_A	Pos	39	5	5	5	5	5	5	5	-0.214921	-0.147765	-0.445379	-0.145071	-0.396152	0.262557	0.596087	0.00361767	0.611918	0.0102272	0	0	-1	0	-1
PC(19:0/20:5)_B	Pos	39	5	5	5	5	5	5	5	-0.475915	-0.382411	-0.526495	-0.32308	-0.286787	0.00577114	0.0303704	0.00227659	0.0804362	0.13894	-1	-1	-1	0	0
PC(19:1/20:5)	Pos	39	6	5	5	5	5	5	5	-0.192949	-0.131088	-0.40206	-0.189187	-0.424128	0.271256	0.615801	0.00390975	0.287521	0.00236883	0	0	-1	0	-1
PC(20:3/20:3)	Pos	40	6	5	5	5	5	5	5	-0.176372	-0.182981	-0.513988	-0.212406	-0.499217	0.495275	0.461286	0.00176154	0.32647	0.00238781	0	0	-1	0	-1
PC(18:1/22:6)	Pos	40	7	5	5	5	5	5	5	-0.246028	-0.203223	-0.50972	-0.14794	-0.286081	0.26354	0.431342	0.00382207	0.706441	0.155518	0	0	-1	0	0
PC(20:3/20:4)	Pos	40	7	5	5	5	5	5	5	-0.313538	-0.243877	-0.61408	-0.189045	-0.49706	0.0469442	0.159433	6.34812e-05	0.357609	0.00101697	-1	0	-1	0	-1
PC(30:2)_A	Pos	30	2	5	5	5	5	5	5	-0.0287618	-0.0175071	-0.259761	-0.0921508	-0.122814	0.999654	0.99997	0.229297	0.937141	0.83127	0	0	0	0	0
PC(20:4/20:4)	Pos	40	8	5	5	5	5	5	5	-0.403158	-0.180347	-0.494001	-0.172642	-0.106276	0.00885769	0.410116	0.00138239	0.450224	0.826896	-1	0	-1	0	0
PC(20:5/20:5)	Pos	40	10	5	5	5	5	5	5	-0.415912	-0.278607	-0.242561	-0.120449	0.060427	0.015483	0.148891	0.245367	0.81625	0.986333	-1	0	0	0	0
PC(18:0/O-16:0)	Pos	34	0	5	5	5	5	5	5	-0.637471	-0.65857	-0.7176	-0.539754	-0.555294	0.00179955	0.00142383	0.000547124	0.00847685	0.00658252	-1	-1	-1	-1	-1
PC(O-14:0/16:1)_A	Pos	30	1	5	5	5	5	5	5	0.00397162	-0.0827604	-0.0763365	0.0442044	-0.120534	1	0.981257	0.986762	0.998922	0.917187	0	0	0	0	0
PC(O-14:0/16:1)_B	Pos	30	1	5	5	5	5	5	5	0.0245604	-0.0162177	-0.0339534	0.165108	-0.0673004	0.999915	0.999989	0.999588	0.728698	0.989919	0	0	0	0	0
PC(O-16:0/18:1);PC(P-18:0/16:0)	Pos	34	1	5	5	5	5	5	5	-0.196769	-0.103615	-0.32629	-0.113411	-0.250096	0.35722	0.853955	0.0467662	0.807029	0.168484	0	0	-1	0	0
PC(O-16:0/14:0);PC(O-18:0/12:0)	Pos	30	0	5	5	5	5	5	5	-0.0752945	-0.0929395	-0.178122	-0.0411426	-0.141759	0.971389	0.934545	0.559208	0.998058	0.7429	0	0	0	0	0
PC(O-16:0/15:0)	Pos	31	0	5	5	5	5	5	5	-0.0564565	-0.0905329	0.0353104	0.0642492	-0.118751	0.995497	0.965047	0.999509	0.991905	0.90255	0	0	0	0	0
PC(O-16:0/15:1);PC(P-16:0/15:0)	Pos	31	1	5	5	5	5	5	5	-0.104386	-0.147329	-0.251206	-0.0647464	-0.232849	0.928601	0.778911	0.33128	0.9899	0.399316	0	0	0	0	0
PC(O-18:0/17:0)	Pos	35	0	5	5	5	5	5	5	-0.377925	-0.369465	-0.47138	-0.231154	-0.396725	0.0489385	0.0561191	0.0107662	0.352047	0.0366857	-1	0	-1	0	-1
PC(O-16:0/22:2);PC(O-20:0/18:2)	Pos	38	2	5	5	5	5	5	5	-0.00830164	-0.0565941	-0.234473	0.123576	-0.227353	0.999999	0.987908	0.24254	0.77895	0.267006	0	0	0	0	0
PC(O-20:0/15:1);PC(P-16:0/19:0)	Pos	35	1	5	5	5	5	5	5	-0.261862	-0.109704	-0.39779	-0.194996	-0.459397	0.0514493	0.692454	0.00203907	0.199256	0.000377531	0	0	-1	0	-1
PC(O-14:0/22:0);PC(O-18:0/18:0);PC(O-16:0/20:0)	Pos	36	0	5	5	5	5	5	5	-0.609192	-0.689145	-0.821623	-0.51106	-0.528882	0.00476144	0.00133074	0.000249417	0.019876	0.0155061	-1	-1	-1	-1	-1
PC(O-18:0/18:3);PC(P-18:0/18:2)	Pos	36	3	5	5	5	5	5	5	-0.209675	-0.19377	-0.403178	-0.259901	-0.507535	0.239726	0.304017	0.00587036	0.103403	0.00053456	0	0	-1	0	-1
PC(O-18:0/18:4)	Pos	36	4	5	5	5	5	5	5	-0.467551	-0.305402	-0.640036	-0.364586	-0.488197	0.0114317	0.141386	0.000532277	0.060505	0.00825788	-1	0	-1	0	-1
PC(P-18:0/15:1)_A	Pos	33	1	5	5	5	5	5	5	-0.314854	-0.0825604	-0.649147	-0.470237	-0.545365	0.464668	0.994357	0.0246621	0.141766	0.0709568	0	0	-1	0	0
PC(P-18:0/15:1)_B	Pos	33	1	5	5	5	5	5	5	-0.295328	-0.188495	-0.401176	-0.185805	-0.462091	0.222896	0.616458	0.0580089	0.628502	0.0241107	0	0	0	0	-1
PC(P-16:0/18:1)_A;PC(O-16:0/18:2)	Pos	34	1	5	5	5	5	5	5	-0.28849	-0.0908568	-0.504199	-0.268783	-0.469286	0.378253	0.980849	0.0391477	0.442785	0.0596861	0	0	-1	0	0
PC(P-16:0/18:1)_B	Pos	34	1	5	5	5	5	5	5	-0.310157	-0.27123	-0.496255	-0.292127	-0.502214	0.0841813	0.153361	0.00274674	0.111696	0.00256096	0	0	-1	0	-1
PC(P-16:0/18:1)_C	Pos	34	1	5	5	5	5	5	5	-0.20957	-0.232537	-0.392966	-0.247987	-0.517066	0.274173	0.194741	0.010131	0.152533	0.000772624	0	0	-1	0	-1
PC(P-20:0/16:1)	Pos	36	1	5	5	5	5	5	5	-0.216799	-0.128696	-0.343731	-0.188853	-0.419504	0.279247	0.729794	0.0355103	0.400251	0.00839811	0	0	-1	0	-1
SQDG(16:0/16:0)	Pos	32	0	5	5	5	5	5	5	-1.41259	-1.42222	-1.59429	-1.78497	-1.41933	5.79821e-09	1.17805e-09	2.29338e-11	1.81799e-12	3.06269e-09	-1	-1	-1	-1	-1
SQDG(16:0/16:1)	Pos	32	1	5	5	5	5	5	5	-1.39618	-1.78627	-1.29371	-1.59448	-1.5012	3.15303e-06	7.2906e-09	5.92338e-06	7.64029e-08	7.86959e-07	-1	-1	-1	-1	-1
TG(12:0/12:0/13:0)	Pos	37	0	5	5	5	5	5	5	0.133973	0.13787	0.144455	0.0447204	-0.0167862	0.500376	0.474285	0.431313	0.986122	0.999861	0	0	0	0	0
TG(12:0/12:0/15:1)	Pos	39	1	5	5	5	5	5	5	0.0492093	0.0794393	0.156286	0.0625334	0.100884	0.945652	0.737556	0.171975	0.871917	0.542755	0	0	0	0	0
TG(12:0/12:0/16:0)_A	Pos	40	0	5	5	5	5	5	5	0.236705	0.298245	0.214219	0.203792	0.114683	0.208689	0.07822	0.286686	0.329502	0.802665	0	0	0	0	0
TG(12:0/12:0/17:1)	Pos	41	1	5	5	5	5	5	5	0.0999428	-0.00951663	0.14769	0.0165345	0.0238685	0.789315	0.999994	0.476604	0.999909	0.999455	0	0	0	0	0
TG(12:0/13:0/14:1)	Pos	39	1	5	5	5	5	5	5	0.0104348	-0.0582549	0.0715735	-0.112833	-0.0279742	0.999984	0.950863	0.895324	0.615821	0.998004	0	0	0	0	0
TG(12:0/13:0/15:0);TG(13:0/13:0/14:0);TG(12:0/12:0/16:0)_B	Pos	40	0	5	5	5	5	5	5	-0.212856	0.156125	0.0546784	0.257873	-0.0427059	0.920781	0.976498	0.999818	0.847826	0.999946	0	0	0	0	0
TG(12:0/13:0/16:0)	Pos	41	0	5	5	5	5	5	5	0.0805512	-0.0680899	0.055621	0.0611264	-0.055403	0.83208	0.903684	0.954575	0.93481	0.955269	0	0	0	0	0
TG(12:0/14:0/14:1)	Pos	40	1	5	5	5	5	5	5	0.0763179	0.00493907	0.187624	-0.0140419	0.0351393	0.652457	0.999998	0.0316513	0.999611	0.973995	0	0	1	0	0
TG(12:0/15:0/16:1);TG(14:0/14:1/15:0);TG(13:0/14:0/16:1);TG(12:0/14:1/17:0)	Pos	43	1	5	5	5	5	5	5	0.203784	0.507025	0.832138	1.48088	1.32845	0.209604	0.000273425	2.1439e-08	3.33067e-16	1.15463e-14	0	1	1	1	1
TG(13:0/13:0/13:0)_A	Pos	39	0	5	5	5	5	5	5	-0.0501215	-0.101843	-0.0901629	-0.117584	-0.135002	0.925471	0.474021	0.584197	0.34313	0.228851	0	0	0	0	0
TG(13:0/13:0/13:0)_B	Pos	39	0	5	5	5	5	5	5	0.0836057	0.0298434	0.187806	0.117976	0.0654783	0.844946	0.997721	0.20463	0.60889	0.933295	0	0	0	0	0
TG(13:0/13:0/15:0)_A	Pos	41	0	5	5	5	5	5	5	0.347178	0.354354	0.393237	0.319443	0.233236	0.238455	0.223056	0.152197	0.306461	0.589977	0	0	0	0	0
TG(13:0/13:0/15:0)_B	Pos	41	0	5	5	5	5	5	5	-0.240457	-0.0604955	-0.104449	-0.180099	-0.285228	0.891824	0.999747	0.996583	0.963236	0.812587	0	0	0	0	0
TG(14:0/14:0/16:1)	Pos	44	1	5	5	5	5	5	5	0.247174	0.0590549	0.450207	0.376576	0.136529	0.387344	0.99458	0.0320918	0.0885737	0.847204	0	0	1	0	0
TG(14:0/14:1/16:1)	Pos	44	2	5	5	5	5	5	5	0.25411	0.153265	0.391314	0.408748	0.217508	0.0973171	0.483168	0.00538462	0.00364078	0.1869	0	0	1	1	0
TG(14:0/15:0/16:1);TG(14:0/14:0/17:1)	Pos	45	1	5	5	5	5	5	5	0.168567	0.0677439	0.36367	0.662356	0.669303	0.478818	0.966564	0.0200136	4.39123e-05	3.07446e-05	0	0	1	1	1
TG(15:0/15:0/16:0);TG(14:0/16:0/16:0);TG(13:0/16:0/17:0);TG(14:0/15:0/17:0)	Pos	46	0	5	5	5	5	5	5	0.0336274	-0.0685626	0.105141	0.603383	0.634291	0.999467	0.985627	0.920192	0.00175757	0.000925137	0	0	0	1	1
TG(14:0/16:1/16:1)	Pos	46	2	5	5	5	5	5	5	0.18555	0.041078	0.282357	0.20741	-0.0172617	0.464118	0.997411	0.130722	0.362377	0.999961	0	0	0	0	0
TG(14:0/16:1/18:3);TG(15:1/16:1/17:2);TG(14:1/16:1/18:2)	Pos	48	4	5	5	5	5	5	5	0.067375	-0.0561951	0.0956753	0.0246307	-0.211461	0.968593	0.985339	0.883164	0.999684	0.284463	0	0	0	0	0
TG(14:0/18:1/18:2);TG(16:0/16:1/18:2);TG(16:0/16:0/18:3);TG(16:1/16:1/18:1);TG(16:1/17:1/17:1)	Pos	50	3	5	5	5	5	5	5	0.0785036	-0.0418698	0.138008	0.0463035	-0.0913764	0.920514	0.994134	0.588831	0.990779	0.865692	0	0	0	0	0
TG(14:0/18:3/18:3)_B;TG(16:1/16:1/18:4)_B;TG(14:0/16:1/20:5)	Pos	50	6	5	5	5	5	5	5	0.140473	0.0686985	0.156385	0.104706	-0.0459456	0.577861	0.952782	0.480705	0.798399	0.991298	0	0	0	0	0
TG(14:0/20:5/20:5)	Pos	54	10	5	5	5	5	5	5	0.00500194	0.0966876	-0.0501574	0.00656528	-0.323528	1	0.929143	0.995515	1	0.102594	0	0	0	0	0
TG(14:1/16:1/16:1)	Pos	46	3	5	5	5	5	5	5	0.12324	-0.0480501	0.147618	0.0936138	-0.0924018	0.713494	0.99093	0.565342	0.872767	0.878145	0	0	0	0	0
TG(14:0/14:0/18:1);TG(14:0/16:0/16:1);TG(14:1/16:0/16:0);TG(14:0/15:0/17:1)	Pos	46	1	5	5	5	5	5	5	0.224385	0.0863387	0.327743	0.277703	0.156451	0.226969	0.914348	0.039032	0.096508	0.543648	0	0	1	0	0
TG(15:0/15:0/17:0)	Pos	47	0	5	5	5	5	5	5	-0.130601	-0.144865	-0.0997327	0.0973448	0.229719	0.666591	0.579326	0.84242	0.854098	0.183709	0	0	0	0	0
TG(15:0/15:0/17:1);TG(15:0/16:0/16:1);TG(14:0/16:1/17:0)	Pos	47	1	5	5	5	5	5	5	0.0886781	-0.0236023	0.225754	0.296592	0.397782	0.897992	0.999694	0.205493	0.0610903	0.00808661	0	0	0	0	1
TG(15:0/15:0/18:1);TG(15:0/16:1/17:0)	Pos	48	1	5	5	5	5	5	5	0.0663253	-0.0979469	0.0802948	0.240003	0.184101	0.992182	0.959064	0.981957	0.446259	0.678656	0	0	0	0	0
TG(15:0/16:0/18:1);TG(16:0/16:1/17:0)_B;TG(15:0/17:0/17:1)_B	Pos	49	1	5	5	5	5	5	5	0.142653	-0.0533848	0.2277	0.29933	0.304418	0.803113	0.995916	0.427015	0.197506	0.186019	0	0	0	0	0
TG(15:0/16:1/16:1)	Pos	47	2	5	5	5	5	5	5	0.225592	-0.038309	0.205637	0.177411	0.117018	0.274532	0.997964	0.35403	0.488958	0.812074	0	0	0	0	0
TG(15:0/16:1/20:4)	Pos	51	5	5	5	5	5	5	5	0.108678	0.101852	0.0952415	0.0637423	-0.133758	0.818399	0.851596	0.880925	0.973908	0.67931	0	0	0	0	0
TG(15:0/17:1/17:1);TG(16:0/16:1/17:1);TG(16:1/16:1/17:0)_B;TG(15:0/16:1/18:1);TG(15:1/17:0/17:1);TG(15:0/16:0/18:2)	Pos	49	2	5	5	5	5	5	5	0.12029	-0.0609164	0.218993	0.198038	0.0814818	0.866669	0.990901	0.420963	0.513695	0.968488	0	0	0	0	0
TG(15:1/16:1/16:1)	Pos	47	3	5	5	5	5	5	5	-0.0349614	-0.0854076	0.0386218	0.0172856	-0.211719	0.998319	0.921925	0.997312	0.999945	0.284884	0	0	0	0	0
TG(15:1/17:0/17:0);TG(16:0/16:1/17:0)_A;TG(15:0/17:0/17:1)_A;TG(16:0/16:0/17:1)	Pos	49	1	5	5	5	5	5	5	0.0964875	-0.0267894	0.19069	0.262632	0.31497	0.92949	0.999772	0.513174	0.232182	0.115158	0	0	0	0	0
TG(15:1/18:2/18:3);TG(15:0/18:3/18:3)	Pos	51	6	5	5	5	5	5	5	0.00276303	-0.0130204	-0.0695106	-0.134214	-0.291819	1	0.999988	0.967359	0.701329	0.0898315	0	0	0	0	0
TG(16:0/16:0/16:0)_A;TG(14:0/17:0/17:0);TG(15:0/16:0/17:0);TG(14:0/16:0/18:0)	Pos	48	0	5	5	5	5	5	5	0.0317346	-0.191781	0.0555427	0.321183	0.426066	0.999034	0.388738	0.9873	0.0539675	0.00740572	0	0	0	0	1
TG(16:0/16:0/16:0)_B	Pos	48	0	5	5	5	5	5	5	0.356828	0.129094	0.420849	0.400688	0.344026	0.213155	0.926783	0.110607	0.137244	0.240757	0	0	0	0	0
TG(16:0/16:0/16:1)	Pos	48	1	5	5	5	5	5	5	0.176074	0.183979	0.313881	0.298466	0.241779	0.392541	0.352787	0.0383149	0.0516589	0.144612	0	0	1	0	0
TG(16:0/16:0/17:0);TG(15:0/17:0/17:0)	Pos	49	0	5	5	5	5	5	5	-0.0191467	-0.0893216	0.0117151	-0.0124539	0.12035	0.999851	0.871384	0.999987	0.999982	0.693524	0	0	0	0	0
TG(16:0/16:0/18:1)_B	Pos	50	1	5	5	5	5	5	5	0.168417	0.105597	0.118008	0.0619817	0.0504616	0.515835	0.853443	0.794155	0.980379	0.99199	0	0	0	0	0
TG(16:0/16:1/16:1)	Pos	48	2	5	5	5	5	5	5	0.169584	0.052239	0.210571	0.122069	0.00315625	0.462796	0.98831	0.270735	0.739147	1	0	0	0	0	0
TG(16:0/16:1/19:1);TG(15:0/18:1/18:1);TG(16:1/17:0/18:1);TG(16:0/17:1/18:1)	Pos	51	2	5	5	5	5	5	5	0.109945	-0.0022308	0.085878	0.0645214	-0.0683102	0.822234	1	0.922369	0.974574	0.967898	0	0	0	0	0
TG(16:1/17:1/18:2);TG(16:2/17:1/18:1);TG(17:1/17:1/17:2);TG(16:1/17:2/18:1);TG(15:0/18:2/18:2)	Pos	51	4	5	5	5	5	5	5	-0.0820925	-0.0517115	-0.133261	-0.153931	-0.452644	0.940984	0.991359	0.718171	0.602564	0.00515817	0	0	0	0	-1
TG(16:0/17:0/17:0)	Pos	50	0	5	5	5	5	5	5	0.053717	-0.0223683	0.0478419	0.0331469	0.126112	0.986805	0.999781	0.99208	0.998544	0.715844	0	0	0	0	0
TG(16:0/18:0/18:1)	Pos	52	1	5	5	5	5	5	5	0.0937129	0.372865	0.0284264	0.0191076	0.0317188	0.975062	0.152547	0.999904	0.999986	0.999835	0	0	0	0	0
TG(16:0/18:1/18:1)	Pos	52	2	5	5	5	5	5	5	0.139014	0.0521071	0.0973551	-0.0106708	-0.0851009	0.473924	0.974354	0.765928	0.999986	0.843023	0	0	0	0	0
TG(16:0/18:1/18:2);TG(16:1/18:1/18:1);TG(16:1/16:1/20:1)	Pos	52	3	5	5	5	5	5	5	0.0550822	0.0691464	0.0704499	0.043266	-0.127633	0.968605	0.924211	0.918967	0.988713	0.557521	0	0	0	0	0
TG(16:0/18:1/20:0);TG(18:0/18:0/18:1);TG(16:1/18:0/20:0)	Pos	54	1	5	5	5	5	5	5	0.0368324	0.243327	-0.014626	-0.080556	0.101045	0.999382	0.392463	0.999993	0.977874	0.944933	0	0	0	0	0
TG(16:0/18:1/22:0)	Pos	56	1	5	5	5	5	5	5	-0.0580058	0.0898335	0.0145231	-0.134213	-0.0390658	0.983941	0.909471	0.999978	0.692984	0.997288	0	0	0	0	0
TG(16:0/18:1/24:0)	Pos	58	1	5	5	5	5	5	5	0.0263462	-0.0348056	0.0452674	-0.197473	0.00718291	0.99979	0.999191	0.997196	0.480931	1	0	0	0	0	0
TG(16:0/18:2/18:2);TG(16:1/18:1/18:2)	Pos	52	4	5	5	5	5	5	5	0.04397	-0.0197006	0.1007	-0.153902	-0.215748	0.975591	0.999372	0.621033	0.245958	0.0576966	0	0	0	0	0
TG(16:0/20:4/20:4);TG(18:2/18:2/20:4)_B	Pos	56	8	5	5	5	5	5	5	0.0315571	0.00677748	0.151959	0.0228774	-0.260906	0.999147	1	0.617278	0.99982	0.160153	0	0	0	0	0
TG(16:1/16:1/16:1)	Pos	48	3	5	5	5	5	5	5	0.143456	-0.0134658	0.196288	0.09054	-0.0557843	0.708149	0.99999	0.437245	0.932015	0.990738	0	0	0	0	0
TG(16:1/16:1/17:0)_A	Pos	49	2	5	5	5	5	5	5	0.170399	-0.0250217	0.363415	0.2523	0.240149	0.716082	0.999913	0.108332	0.374929	0.419834	0	0	0	0	0
TG(16:1/16:1/17:1)	Pos	49	3	5	5	5	5	5	5	0.0549074	-0.0550208	0.244407	0.191077	0.0671801	0.997139	0.997112	0.458133	0.673867	0.99279	0	0	0	0	0
TG(16:1/16:1/17:2)	Pos	49	4	5	5	5	5	5	5	0.0061868	-0.0104292	0.0210038	-0.0542114	-0.211634	1	0.999995	0.999856	0.987568	0.285251	0	0	0	0	0
TG(16:1/16:1/18:0);TG(16:0/16:1/18:1);TG(16:0/16:0/18:2);TG(14:0/18:1/18:1);TG(16:1/17:0/17:1)	Pos	50	2	5	5	5	5	5	5	0.089654	0.110839	0.169551	0.0919044	-0.00417306	0.848535	0.720209	0.350856	0.836307	1	0	0	0	0	0
TG(16:1/16:1/18:2)_B;TG(16:0/16:1/18:3);TG(14:0/18:1/18:3)	Pos	50	4	5	5	5	5	5	5	0.255656	0.191564	0.35865	0.333344	0.292602	0.237912	0.491028	0.0538719	0.0801039	0.145369	0	0	0	0	0
TG(16:1/16:1/18:2);TG(16:1/16:1/18:2)	Pos	50	4	5	5	5	5	5	5	0.150307	0.0543441	0.0695524	0.0285401	-0.104331	0.61857	0.988989	0.968621	0.999448	0.860094	0	0	0	0	0
TG(16:1/16:1/18:4)_A;TG(16:2/16:2/18:2);TG(14:1/16:1/20:4);TG(14:0/18:3/18:3)_A	Pos	50	6	5	5	5	5	5	5	0.049177	0.0206735	0.118854	-0.0620296	-0.0186514	0.989009	0.999813	0.725101	0.970476	0.999887	0	0	0	0	0
TG(16:1/16:1/20:5);TG(14:0/18:2/20:5);TG(16:3/18:2/18:2);TG(16:3/18:1/18:3);TG(16:1/18:3/18:3)	Pos	52	7	5	5	5	5	5	5	0.107206	0.185053	0.134946	0.0300995	-0.00684866	0.862681	0.461727	0.729137	0.999392	1	0	0	0	0	0
TG(16:1/17:0/17:0);TG(16:0/16:0/18:1)_A;TG(16:0/16:1/18:0)	Pos	50	1	5	5	5	5	5	5	-0.0253577	-0.157462	-0.0215713	0.0393819	0.0158406	0.999326	0.432763	0.999692	0.994674	0.999932	0	0	0	0	0
TG(16:1/18:1/18:3)_A;TG(16:1/18:2/18:2)_A	Pos	52	5	5	5	5	5	5	5	0.0909305	-0.0762728	-0.0169289	-0.208854	-0.429066	0.804691	0.888413	0.999857	0.140917	0.000655011	0	0	0	0	-1
TG(16:0/16:1/20:5)	Pos	52	6	5	5	5	5	5	5	0.162853	0.320521	0.259977	0.123554	0.123468	0.466536	0.0340226	0.106813	0.703895	0.704412	0	1	0	0	0
TG(16:1/18:1/18:3)_B;TG(16:0/18:2/18:3);TG(16:1/18:2/18:2)_B;TG(16:0/16:1/20:4)	Pos	52	5	5	5	5	5	5	5	0.0378954	0.162387	0.133025	-0.0387381	-0.00267236	0.994612	0.367025	0.549568	0.994041	1	0	0	0	0	0
TG(16:1/18:2/18:3);TG(16:0/18:3/18:3);TG(16:1/16:1/20:4);TG(16:0/18:2/18:4)	Pos	52	6	5	5	5	5	5	5	0.0983257	0.185063	0.147356	-0.0646354	0.101251	0.778379	0.248065	0.447395	0.946036	0.759342	0	0	0	0	0
TG(16:1/18:3/18:4)	Pos	52	8	5	5	5	5	5	5	-0.2445	-0.368427	0.0903332	0.103531	-0.122801	0.736452	0.384663	0.993823	0.988647	0.976402	0	0	0	0	0
TG(16:1/20:3/20:3);TG(18:2/18:2/20:3);TG(16:0/20:3/20:4);TG(18:1/18:2/20:4);TG(16:0/20:3/20:4)	Pos	56	7	5	5	5	5	5	5	0.0929638	0.164087	0.164732	0.00987996	-0.0593352	0.892801	0.509344	0.505656	0.999996	0.981188	0	0	0	0	0
TG(16:1/20:3/20:4);TG(18:2/18:2/20:4)_A;TG(18:2/18:3/20:3)_B;TG(18:1/18:3/20:4)	Pos	56	8	5	5	5	5	5	5	0.193139	0.244623	0.11641	0.0111895	-0.0489996	0.667825	0.460464	0.930422	0.999999	0.998346	0	0	0	0	0
TG(16:4/18:3/18:3)	Pos	52	10	5	5	5	5	5	5	-0.0978237	-0.0821351	0.00142256	-0.164533	-0.276974	0.802373	0.88661	1	0.378003	0.0490742	0	0	0	0	-1
TG(16:2/16:2/18:1);TG(14:0/18:2/18:3);TG(14:0/16:1/20:4);TG(16:1/16:1/18:3)	Pos	50	5	5	5	5	5	5	5	0.142959	0.0891245	0.0938875	0.0719789	-0.118599	0.56638	0.880303	0.857923	0.94449	0.718994	0	0	0	0	0
TG(16:2/16:2/18:3)_A;TG(16:3/16:3/18:1)_A;TG(14:1/18:3/18:3)_A	Pos	50	7	5	5	5	5	5	5	0.151789	0.227251	0.178366	0.0900603	0.0570864	0.432232	0.120617	0.288845	0.835923	0.968675	0	0	0	0	0
TG(16:2/16:2/18:3)_B;TG(16:3/16:3/18:1)_B;TG(14:1/18:3/18:3)_B	Pos	50	7	5	5	5	5	5	5	0.118721	0.0919509	0.179124	0.106472	-0.039744	0.710204	0.86243	0.350841	0.784363	0.995348	0	0	0	0	0
TG(16:2/18:3/18:3);TG(16:3/18:2/18:3);TG(16:2/18:2/18:4)	Pos	52	8	5	5	5	5	5	5	0.112851	0.147392	0.147946	0.0218787	-0.0138881	0.489097	0.252959	0.250261	0.998779	0.999864	0	0	0	0	0
TG(16:3/16:3/18:2)_A	Pos	50	8	5	5	5	5	5	5	0.106172	0.00752522	0.181755	-0.0144661	-0.125092	0.790745	0.999999	0.344776	0.999965	0.676069	0	0	0	0	0
TG(16:3/16:3/18:2)_B;TG(16:4/16:4/18:0);TG(12:0/18:3/20:5);TG(16:2/16:2/18:4);TG(16:3/16:3/18:2)_B;TG(16:4/16:4/18:0);TG(12:0/18:3/20:5);TG(16:2/16:2/18:4)	Pos	50	8	5	5	5	5	5	5	0.119478	0.0757198	0.175935	0.166593	-0.0407765	0.667021	0.916126	0.322895	0.371283	0.993448	0	0	0	0	0
TG(16:3/18:3/18:3)_A;TG(16:3/18:2/18:4)	Pos	52	9	5	5	5	5	5	5	-0.0352582	-0.0126167	0.122973	-0.0968054	-0.135809	0.994928	0.999964	0.5671	0.756286	0.476916	0	0	0	0	0
TG(16:3/18:3/18:3)_B;TG(16:4/18:2/18:3);TG(14:1/18:3/20:5)	Pos	52	9	5	5	5	5	5	5	0.16838	0.0289621	0.166968	0.067087	-0.0187224	0.549385	0.999499	0.556921	0.976544	0.999941	0	0	0	0	0
TG(16:4/18:1/18:3);TG(16:4/18:2/18:2)	Pos	52	8	5	5	5	5	5	5	0.121909	0.295068	0.149804	0.0491843	0.0328382	0.881231	0.209711	0.775056	0.997242	0.999597	0	0	0	0	0
TG(17:1/18:1/18:1);TG(16:1/18:1/19:1);TG(16:0/18:2/19:1);TG(17:0/18:1/18:2)	Pos	53	3	5	5	5	5	5	5	0.0382908	0.00671056	-0.0722113	-0.105953	-0.322963	0.997497	1	0.959833	0.841482	0.0483977	0	0	0	0	-1
TG(17:0/17:0/17:0);TG(15:0/17:0/19:0);TG(15:0/18:0/18:0);TG(16:0/17:0/18:0)	Pos	51	0	5	5	5	5	5	5	-0.0192319	0.00639559	0.0326892	-0.0760664	-0.0422141	0.999887	1	0.998526	0.941235	0.995151	0	0	0	0	0
TG(17:0/17:0/17:1);TG(15:0/18:0/18:1);TG(15:0/17:0/19:1);TG(16:0/17:1/18:0);TG(16:0/16:0/19:1)	Pos	51	1	5	5	5	5	5	5	0.1324	0.0873268	0.150458	0.149744	0.152377	0.660091	0.900398	0.550494	0.55483	0.53901	0	0	0	0	0
TG(17:0/18:1/18:1);TG(17:1/18:0/18:1);TG(16:0/18:1/19:1);TG(17:0/17:1/19:1)	Pos	53	2	5	5	5	5	5	5	0.0330768	0.0826722	0.0818903	0.00979805	-0.147814	0.995032	0.816636	0.821838	0.999986	0.345659	0	0	0	0	0
TG(17:0/18:3/20:4)	Pos	55	7	5	5	5	5	5	5	0.0162436	0.0115788	0.0375874	-0.0237723	-0.394155	0.999987	0.999997	0.999181	0.999912	0.0536021	0	0	0	0	0
TG(17:1/17:1/17:1);TG(16:1/17:1/18:1);TG(16:1/16:1/19:1);TG(16:1/17:0/18:2)	Pos	51	3	5	5	5	5	5	5	-0.00621676	-0.0575183	-0.0944133	-0.0275469	-0.293739	1	0.992157	0.938351	0.999757	0.16366	0	0	0	0	0
TG(17:1/18:1/18:2);TG(16:0/18:3/19:1);TG(17:0/18:2/18:2);TG(16:1/18:2/19:1)	Pos	53	4	5	5	5	5	5	5	-0.0713643	0.045355	-0.152533	-0.178882	-0.464405	0.981041	0.997516	0.722873	0.595152	0.0132042	0	0	0	0	-1
TG(18:1/18:2/18:2)	Pos	54	5	5	5	5	5	5	5	-0.011828	-0.00580502	0.00869723	-0.23713	-0.300034	0.999907	0.999997	0.99998	0.0142473	0.00167853	0	0	0	-1	-1
TG(17:1/18:1/20:4)	Pos	55	6	5	5	5	5	5	5	0.0741308	0.056288	0.0648148	0.0087524	-0.16967	0.980454	0.994182	0.989068	0.999999	0.665359	0	0	0	0	0
TG(17:1/20:3/20:3);TG(17:1/18:1/22:5);TG(18:1/19:1/20:5);TG(18:2/19:1/20:4)	Pos	57	7	5	5	5	5	5	5	0.0177698	0.0456738	-0.0389506	-0.021259	-0.4435	0.99999	0.999031	0.99955	0.999977	0.0677243	0	0	0	0	0
TG(17:2/18:2/18:2);TG(15:0/18:2/20:4);TG(15:0/16:1/22:5);TG(15:0/18:1/20:5);TG(16:0/17:2/20:4);TG(16:1/17:1/20:4)	Pos	53	6	5	5	5	5	5	5	0.121843	0.0654422	0.0407837	-0.0338621	-0.271467	0.701022	0.962176	0.995087	0.997924	0.0793611	0	0	0	0	0
TG(17:2/18:2/20:4)	Pos	55	8	5	5	5	5	5	5	0.123739	0.0597875	0.0530368	0.00613523	-0.31621	0.755134	0.982144	0.98938	1	0.0573916	0	0	0	0	0
TG(18:0/18:1/18:1);TG(16:0/18:1/20:1);TG(17:0/18:1/19:1);TG(17:0/17:1/20:1)	Pos	54	2	5	5	5	5	5	5	0.143898	0.314762	0.0228334	-0.0745902	-0.120001	0.779714	0.145161	0.99992	0.979498	0.87427	0	0	0	0	0
TG(18:0/18:1/22:1);TG(18:1/18:1/22:0);TG(16:0/18:1/24:1);TG(16:1/20:1/22:0)	Pos	58	2	5	5	5	5	5	5	-0.129358	0.114869	-0.117804	-0.344646	-0.130718	0.943992	0.964816	0.961089	0.298827	0.9417	0	0	0	0	0
TG(18:1/18:1/18:1)	Pos	54	3	5	5	5	5	5	5	0.0524361	0.0305468	0.0168165	-0.123412	-0.245687	0.974036	0.997653	0.999867	0.584716	0.0685995	0	0	0	0	0
TG(18:1/18:1/18:2)	Pos	54	4	5	5	5	5	5	5	-0.00787691	0.0440504	0.0130063	-0.0166755	-0.242724	0.999997	0.987077	0.999961	0.999866	0.0690566	0	0	0	0	0
TG(18:1/18:1/19:1);TG(16:1/19:1/20:1);TG(17:1/18:1/20:1)	Pos	55	3	5	5	5	5	5	5	-0.0308925	0.0355382	-0.0294083	-0.104645	-0.244828	0.998481	0.997069	0.998798	0.787915	0.115156	0	0	0	0	0
TG(18:1/18:1/20:0);TG(16:0/18:1/22:1);TG(16:1/20:0/20:1);TG(18:0/19:1/19:1)	Pos	56	2	5	5	5	5	5	5	-0.107197	0.236516	-0.023474	-0.186395	-0.0232082	0.975411	0.650733	0.999981	0.815532	0.999982	0	0	0	0	0
TG(18:1/18:1/20:1);TG(16:1/20:1/20:1);TG(16:1/18:1/22:1);TG(16:0/18:2/22:1)	Pos	56	3	5	5	5	5	5	5	-0.0531003	0.220333	0.0174795	-0.221931	-0.0927716	0.998745	0.67333	0.999995	0.66763	0.984012	0	0	0	0	0
TG(18:1/18:1/20:4);TG(18:3/18:3/20:0)	Pos	56	6	5	5	5	5	5	5	0.069183	0.220679	0.14619	-0.0762688	0.0693209	0.987815	0.470289	0.797918	0.981448	0.987711	0	0	0	0	0
TG(18:1/18:1/22:1);TG(18:1/20:1/20:1);TG(16:1/20:1/22:1);TG(19:1/19:1/20:1)	Pos	58	3	5	5	5	5	5	5	-0.176352	0.153356	-0.137163	-0.490547	0.0815277	0.977246	0.987487	0.992363	0.462122	0.999327	0	0	0	0	0
TG(18:1/18:1/24:0);TG(20:0/20:1/20:1)	Pos	60	2	5	5	5	5	5	5	-0.115799	-0.0113836	-0.0907608	-0.378342	-0.239859	0.900567	0.999998	0.959991	0.072045	0.382452	0	0	0	0	0
TG(18:1/18:3/18:3);TG(18:2/18:2/18:3)	Pos	54	7	5	5	5	5	5	5	-0.260773	-0.0716602	-0.330181	-0.572781	-0.399171	0.458087	0.992796	0.250998	0.0151021	0.124061	0	0	0	-1	0
TG(18:1/18:2/19:1)	Pos	55	4	5	5	5	5	5	5	0.0128051	0.0743634	-0.0446115	-0.17075	-0.296084	0.999997	0.986076	0.998652	0.723065	0.248473	0	0	0	0	0
TG(18:1/18:2/22:1)_A	Pos	58	4	5	5	5	5	5	5	-0.230051	-0.163229	-0.186386	-0.704602	-0.0561566	0.984121	0.996583	0.99374	0.451412	0.999981	0	0	0	0	0
TG(18:1/18:2/22:5);TG(18:1/20:3/20:4);TG(18:1/18:1/22:6);TG(18:2/20:3/20:3)	Pos	58	8	5	5	5	5	5	5	0.0852081	0.260529	0.081484	-0.0445748	-0.0163463	0.990831	0.567395	0.992489	0.999557	0.999997	0	0	0	0	0
TG(18:1/18:2/24:1);TG(18:2/20:1/22:1)	Pos	60	4	5	5	5	5	5	5	-0.208601	0.107532	-0.202778	-0.474725	-0.227736	0.93256	0.995912	0.939398	0.394639	0.907344	0	0	0	0	0
TG(18:4/18:4/18:4)_A	Pos	54	12	5	5	5	5	5	5	-1.20846	-1.71018	-1.77766	-1.61852	-1.88621	0.235942	0.0507223	0.0402599	0.0687094	0.0276221	0	0	-1	0	-1
TG(18:1/18:3/20:3);TG(18:2/18:3/20:2);TG(18:3/18:3/20:1	Pos	56	7	5	5	5	5	5	5	-0.147177	-0.232355	0.0567795	-0.782073	0.105064	0.999252	0.993664	0.999993	0.555494	0.999854	0	0	0	0	0
TG(18:1/18:3/22:1)	Pos	58	5	5	5	5	5	5	5	-0.305764	-0.158729	-0.24848	-1.13265	-0.0749731	0.994638	0.999761	0.997947	0.501739	0.999994	0	0	0	0	0
TG(18:1/19:1/22:0)	Pos	59	2	5	5	5	5	5	5	-0.0888974	0.0193022	-0.100312	-0.216097	-0.323007	0.954895	0.999962	0.928647	0.430925	0.120761	0	0	0	0	0
TG(18:1/20:1/22:1);TG(20:1/20:1/20:1);TG(16:1/22:1/22:1)	Pos	60	3	5	5	5	5	5	5	-0.094373	0.225322	-0.0737468	-0.281914	0.0555376	0.997598	0.905763	0.999254	0.804891	0.999812	0	0	0	0	0
TG(18:1/20:3/22:1);TG(18:2/18:3/24:0);TG(18:3/20:1/22:1)	Pos	60	5	5	5	5	5	5	5	-0.0756862	-0.116347	-0.180067	-0.668747	-0.285059	0.999786	0.998306	0.987551	0.327752	0.920672	0	0	0	0	0
TG(18:1/20:4/20:4)	Pos	58	9	5	5	5	5	5	5	0.0436545	-0.0472723	0.0970085	-0.0763752	-0.318309	0.996042	0.994292	0.893052	0.955766	0.0630461	0	0	0	0	0
TG(18:1/20:4/20:5);TG(18:2/20:4/20:4)_B	Pos	58	10	5	5	5	5	5	5	0.0380182	0.0688276	0.132674	-0.0387837	-0.13569	0.996205	0.951253	0.621695	0.995838	0.602448	0	0	0	0	0
TG(18:1/20:5/20:5);TG(18:3/20:4/20:4)	Pos	58	11	5	5	5	5	5	5	-0.0155615	-0.00324817	0.0780475	-0.0842556	-0.265849	0.999958	1	0.932475	0.910852	0.100106	0	0	0	0	0
TG(18:1/22:1/22:1)	Pos	62	3	5	5	5	5	5	5	0.00575535	0.054328	-0.0869974	-0.229988	0.022555	1	0.999281	0.993489	0.744864	0.99999	0	0	0	0	0
TG(18:2/18:2/18:2);TG(18:1/18:2/18:3)	Pos	54	6	5	5	5	5	5	5	-0.0828089	-0.0214662	-0.0330041	-0.205291	-0.324774	0.935652	0.999856	0.998844	0.329262	0.0513894	0	0	0	0	0
TG(18:2/18:2/19:1)_A;TG(15:0/18:1/22:4)	Pos	55	5	5	5	5	5	5	5	-0.11777	0.0784049	-0.127701	-0.203403	-0.424139	0.92322	0.984965	0.897609	0.612452	0.0632865	0	0	0	0	0
TG(18:2/18:2/19:1)_B;TG(17:0/18:1/20:4)	Pos	55	5	5	5	5	5	5	5	0.177316	0.0804166	0.17682	0.13069	-0.124258	0.553067	0.960836	0.555483	0.788357	0.817645	0	0	0	0	0
TG(18:2/18:2/20:2);TG(18:2/18:3/20:1)	Pos	56	6	5	5	5	5	5	5	-0.124485	-0.0251241	-0.0277935	-0.447765	0.0569141	0.996479	0.999999	0.999998	0.609744	0.999918	0	0	0	0	0
TG(18:2/18:2/22:0);TG(18:1/18:2/22:1)_B	Pos	58	4	5	5	5	5	5	5	-0.2573	-0.11186	-0.234209	-0.679065	-0.254511	0.927961	0.99799	0.94952	0.251854	0.930859	0	0	0	0	0
TG(18:2/18:3/18:3);TG(18:2/18:2/18:4)	Pos	54	8	5	5	5	5	5	5	-0.146875	0.0933287	-0.148353	-0.52163	-0.0145501	0.955875	0.993602	0.954119	0.136334	0.999999	0	0	0	0	0
TG(18:2/18:3/20:4);TG(18:3/18:3/20:3)_B	Pos	56	9	5	5	5	5	5	5	-0.084493	0.0194475	-0.0653373	-0.283711	-0.249477	0.947688	0.999938	0.981611	0.143445	0.230744	0	0	0	0	0
TG(18:2/18:3/24:1);TG(18:2/20:3/22:1);TG(18:3/20:2/22:1)	Pos	60	6	5	5	5	5	5	5	0.00551247	0.0383628	-0.0147605	-0.636725	0.156704	1	0.999994	1	0.42721	0.994918	0	0	0	0	0
TG(18:2/19:1/20:1)	Pos	57	4	5	5	5	5	5	5	-0.0236345	0.0434182	-0.0346162	-0.262513	-0.321348	0.999918	0.998435	0.99947	0.299187	0.15025	0	0	0	0	0
TG(18:2/20:3/20:4)	Pos	58	9	5	5	5	5	5	5	0.0765385	0.0825367	0.154619	-0.0273383	-0.125435	0.946388	0.928808	0.559364	0.999458	0.729483	0	0	0	0	0
TG(18:2/22:1/22:1)	Pos	62	4	5	5	5	5	5	5	-0.163459	-0.137508	-0.26551	-0.499683	-0.239589	0.976025	0.988559	0.853468	0.364246	0.895912	0	0	0	0	0
TG(18:3/18:3/18:3);TG(18:2/18:3/18:4)	Pos	54	9	5	5	5	5	5	5	-0.226166	0.156885	-0.229832	-0.563739	0.0583049	0.852013	0.960514	0.844229	0.14589	0.999549	0	0	0	0	0
TG(18:3/18:3/18:4)	Pos	54	10	5	5	5	5	5	5	-0.0889423	0.263529	0.141779	-0.456323	0.665136	0.999008	0.895524	0.991365	0.533518	0.206984	0	0	0	0	0
TG(18:3/18:3/20:2);TG(18:2/18:3/20:3)_A	Pos	56	8	5	5	5	5	5	5	-0.0570372	-0.0692325	0.141816	-0.258756	-0.0162968	0.983169	0.962387	0.62583	0.130079	0.999955	0	0	0	0	0
TG(18:3/18:3/20:3)_A	Pos	56	9	5	5	5	5	5	5	-0.189399	-0.0984461	-0.00496782	-0.370176	-0.217526	0.507767	0.920474	1	0.0469775	0.380653	0	0	0	-1	0
TG(18:3/18:3/20:4);TG(18:2/18:4/20:4)	Pos	56	10	5	5	5	5	5	5	-0.216585	0.00128396	-0.114804	-0.421921	-0.237615	0.269543	1	0.796146	0.007285	0.19885	0	0	0	-1	0
TG(18:3/18:3/20:5)_A	Pos	56	11	5	5	5	5	5	5	-0.150959	0.0110182	0.0640208	-0.235964	-0.12205	0.886275	0.999999	0.996726	0.602259	0.947407	0	0	0	0	0
TG(18:3/18:3/24:0)	Pos	60	6	5	5	5	5	5	5	0.137771	0.419986	0.144749	-0.173969	0.368561	0.993603	0.639137	0.992019	0.982146	0.739234	0	0	0	0	0
TG(18:3/18:4/18:4)	Pos	54	11	5	5	5	5	5	5	-0.111326	0.146617	0.0722183	-0.47895	0.508945	0.993156	0.977243	0.999089	0.317074	0.266127	0	0	0	0	0
TG(18:3/20:3/20:4);TG(18:2/20:4/20:4)_A	Pos	58	10	5	5	5	5	5	5	-0.0117826	0.152184	0.113648	-0.141983	-0.104666	0.999991	0.564343	0.788105	0.6246	0.834355	0	0	0	0	0
TG(18:3/20:3/22:1)	Pos	60	7	5	5	5	5	5	5	0.132568	0.192383	0.131994	-0.657307	0.497206	0.999763	0.998578	0.999768	0.791177	0.915814	0	0	0	0	0
TG(18:3/20:4/20:5);TG(18:2/20:5/20:5)	Pos	58	12	5	5	5	5	5	5	-0.0418934	0.0128487	-0.00409232	-0.135145	-0.281824	0.996368	0.999988	1	0.69277	0.104158	0	0	0	0	0
TG(18:3/22:1/22:1)	Pos	62	5	5	5	5	5	5	5	0.0134572	-0.209261	-0.135463	-0.773126	-0.0851796	1	0.99282	0.999054	0.445157	0.999901	0	0	0	0	0
TG(16:1/20:5/20:5);TG(18:3/18:3/20:5)_B	Pos	56	11	5	5	5	5	5	5	0.158204	-0.00807352	0.226652	0.0890155	-0.179337	0.224143	0.999992	0.0429297	0.717946	0.140213	0	0	1	0	0
TG(18:4/18:4/18:4)_B	Pos	54	12	5	5	5	5	5	5	-0.228583	-0.0354841	-0.104899	-0.685615	0.333245	0.957165	0.999993	0.998633	0.258332	0.836339	0	0	0	0	0
TG(18:4/18:4/20:4)	Pos	56	12	5	5	5	5	5	5	-0.003324	0.33796	0.0694444	-0.410931	0.31814	1	0.677835	0.999431	0.509369	0.723447	0	0	0	0	0
TG(19:1/20:4/20:4);TG(17:1/20:3/22:5);TG(17:0/20:4/22:5);TG(17:2/20:4/22:3);TG(17:0/20:3/22:6)	Pos	59	9	5	5	5	5	5	5	0.283485	0.0328974	0.291003	0.195197	-0.0545864	0.271465	0.999664	0.250441	0.604617	0.996281	0	0	0	0	0
TG(20:3/20:3/20:3)	Pos	60	9	5	5	5	5	5	5	0.452817	0.15916	0.250244	0.0542816	-0.155573	0.189838	0.925772	0.696185	0.999341	0.931761	0	0	0	0	0
TG(20:4/20:4/20:4)	Pos	60	12	5	5	5	5	5	5	0.0393396	0.0613928	0.0296717	-0.0517303	-0.286263	0.996003	0.971849	0.998936	0.986367	0.0630729	0	0	0	0	0
TG(20:4/20:4/20:5)	Pos	60	13	5	5	5	5	5	5	0.0649922	0.0241609	0.00151229	-0.122654	-0.260296	0.869758	0.997857	1	0.394602	0.0113236	0	0	0	0	-1
TG(20:4/20:5/20:5)	Pos	60	14	5	5	5	5	5	5	-0.0294378	0.0406726	-0.0222809	-0.0338523	-0.307675	0.997258	0.988131	0.999267	0.994783	0.00943066	0	0	0	0	-1
TG(20:5/20:5/20:5)	Pos	60	15	5	5	5	5	5	5	0.0989262	0.0358602	0.000233675	-0.0376534	-0.202419	0.819446	0.996919	1	0.99614	0.237657	0	0	0	0	0
TG(45:2)	Pos	45	2	5	5	5	5	5	5	-0.0558788	-0.0652728	0.0846178	0.240002	0.0990774	0.983771	0.968893	0.91567	0.16834	0.855594	0	0	0	0	0
TG(53:1)	Pos	53	1	5	5	5	5	5	5	0.00567754	-0.00286608	0.0867964	-0.0169831	-0.0194841	0.999999	1	0.825518	0.999848	0.999703	0	0	0	0	0
TG(53:5)	Pos	53	5	5	5	5	5	5	5	0.143075	0.169126	0.0875316	-0.0133719	-0.163352	0.698385	0.559104	0.936435	0.99999	0.589733	0	0	0	0	0
TG(54:1)	Pos	54	1	5	5	5	5	5	5	0.180925	0.152687	-0.0806538	-0.0892053	-0.102424	0.684595	0.800711	0.980828	0.9708	0.949368	0	0	0	0	0
TG(55:2)	Pos	55	2	5	5	5	5	5	5	0.00265105	0.0943027	-0.00265182	-0.0772805	-0.138912	1	0.863102	1	0.931651	0.605359	0	0	0	0	0
TG(56:4)	Pos	56	4	5	5	5	5	5	5	-0.127582	0.00401354	-0.164787	-0.5663	-0.175784	0.993146	1	0.979033	0.290371	0.972556	0	0	0	0	0
TG(56:5)	Pos	56	5	5	5	5	5	5	5	-0.028665	0.176856	0.0392725	-0.35707	0.102715	0.999993	0.962201	0.999966	0.637051	0.996447	0	0	0	0	0
TG(57:2)	Pos	57	2	5	5	5	5	5	5	-0.0635679	-0.00185149	-0.100494	-0.16228	-0.230261	0.9814	1	0.890246	0.583009	0.270108	0	0	0	0	0
TG(57:3)	Pos	57	3	5	5	5	5	5	5	-0.0394148	0.0648389	-0.0485142	-0.160906	-0.179354	0.997153	0.974132	0.992643	0.538525	0.439021	0	0	0	0	0
TG(58:6)	Pos	58	6	5	5	5	5	5	5	0.0241543	-0.0981869	0.0540603	-0.673601	0.258824	1	0.999961	0.999998	0.815195	0.995815	0	0	0	0	0
TG(58:7)	Pos	58	7	5	5	5	5	5	5	0.210248	-0.0092144	0.210281	-0.613927	0.384576	0.999603	1	0.999604	0.950988	0.993224	0	0	0	0	0
TG(59:3)	Pos	59	3	5	5	5	5	5	5	-0.0720277	0.0281269	-0.198122	-0.2604	-0.294718	0.981178	0.999761	0.513659	0.269465	0.177448	0	0	0	0	0
Cer(d18:0/14:0)	Neg	32	0	5	5	5	5	5	5	-0.0352632	-0.0749197	-0.0885935	-0.186041	-0.2575	0.997212	0.930494	0.874643	0.310203	0.0923987	0	0	0	0	0
Cer(d18:1/14:0)	Neg	32	1	5	5	5	5	5	5	-0.0922789	-0.180265	-0.175201	-0.248363	-0.350198	0.791612	0.236068	0.258495	0.0589855	0.00507009	0	0	0	0	-1
Cer(d18:0/15:0)	Neg	33	0	5	5	5	5	5	5	-0.0184029	-0.0543361	-0.108514	-0.173474	-0.267193	0.999736	0.96313	0.651079	0.238813	0.031008	0	0	0	0	-1
Cer(d18:0/16:0)_C	Neg	34	0	5	5	5	5	5	5	-0.0815551	-0.119769	-0.146438	-0.185654	-0.43994	0.787656	0.479723	0.29895	0.130007	0.00012353	0	0	0	0	-1
Cer(d18:1/16:0)_A	Neg	34	1	5	5	5	5	5	5	-0.0892438	-0.149222	-0.201743	-0.175392	-0.30126	0.704613	0.25758	0.0754038	0.144158	0.00443671	0	0	0	0	-1
Cer(d18:0/16:0)_A	Neg	34	0	5	5	5	5	5	5	-0.0632149	-0.0581608	-0.0905119	-0.100707	-0.115595	0.921536	0.94239	0.752452	0.673983	0.557184	0	0	0	0	0
Cer(d18:0/16:0)_B	Neg	34	0	5	5	5	5	5	5	-0.0397067	-0.0639403	-0.0335813	-0.0678107	-0.0887872	0.976671	0.860501	0.988634	0.831912	0.64999	0	0	0	0	0
Cer(d18:1/16:0)_B;Cer(d16:1/18:0)	Neg	34	1	5	5	5	5	5	5	-0.00729346	-0.0155569	-0.160012	-0.175328	-0.290395	0.99999	0.999578	0.118789	0.0768166	0.00173359	0	0	0	0	-1
Cer(d18:2/16:0)	Neg	34	2	5	5	5	5	5	5	-0.0996139	-0.0721341	-0.214167	-0.351787	-0.313181	0.571055	0.810593	0.0402081	0.000511193	0.00188025	0	0	-1	-1	-1
Cer(d18:0/17:0)	Neg	35	0	5	5	5	5	5	5	-0.0282315	-0.107824	-0.0628043	-0.133386	-0.17184	0.987582	0.304075	0.763069	0.147418	0.0413915	0	0	0	0	-1
Cer(d18:1/17:0)	Neg	35	1	5	5	5	5	5	5	-0.00143798	-0.0365741	-0.0535325	-0.114935	-0.33401	1	0.987726	0.941346	0.482451	0.00156789	0	0	0	0	-1
Cer(d18:0/18:0)_A;Cer(d20:0/16:0)_A	Neg	36	0	5	5	5	5	5	5	-0.109841	-0.0949266	-0.0817563	-0.195848	-0.196033	0.423249	0.556827	0.682745	0.0470834	0.0464517	0	0	0	-1	-1
Cer(d18:0/18:0)_B;Cer(d20:0/16:0)_B	Neg	36	0	5	5	5	5	5	5	-0.1101	-0.125912	-0.187196	-0.251414	-0.372982	0.21319	0.127113	0.0117602	0.000675317	1.65478e-06	0	0	-1	-1	-1
Cer(d18:0/22:0(2OH))_A;Cer(d20:0/20:0(2OH))_A;Cer(t18:0/22:0)_A	Neg	40	0	5	5	5	5	5	5	0.0342247	0.0375239	-0.0318439	-0.895244	-0.293735	0.999998	0.999997	0.999999	0.243252	0.956587	0	0	0	0	0
Cer(d18:0/24:0)_A	Neg	42	0	5	5	5	5	5	5	0.0926472	-0.0784922	0.0213912	-0.199826	-0.30413	0.930896	0.96361	0.99991	0.438066	0.115218	0	0	0	0	0
Cer(d18:0/24:0)_B;Cer(d20:0/22:0)	Neg	42	0	5	5	5	5	5	5	0.220646	0.0443878	0.0984955	-0.0105624	-0.0500657	0.590856	0.999151	0.969101	0.999999	0.998494	0	0	0	0	0
Cer(d18:0/24:0)_C	Neg	42	0	5	5	5	5	5	5	0.109376	0.0441082	0.182958	-0.226706	-0.24392	0.993597	0.999916	0.944056	0.879329	0.846771	0	0	0	0	0
Cer(d18:1/18:0);Cer(d16:1/20:0);Cer(d14:1/22:0);Cer(d18:0/18:1)	Neg	36	1	5	5	5	5	5	5	-0.0159079	-0.0843234	-0.0465787	-0.225271	-0.354302	0.997827	0.352756	0.82767	0.000885209	9.35387e-07	0	0	0	-1	-1
Cer(d18:1/18:1)	Neg	36	2	5	5	5	5	5	5	-0.0244935	-0.045664	-0.0428323	-0.0984979	-0.20142	0.996472	0.948633	0.960031	0.510195	0.0363336	0	0	0	0	-1
Cer(d18:1/19:0)	Neg	37	1	5	5	5	5	5	5	-0.0535693	-0.141286	-0.128884	-0.264257	-0.228905	0.870143	0.136528	0.194836	0.00176892	0.00684453	0	0	0	-1	-1
Cer(d18:0/20:0);Cer(d20:0/18:0)_A	Neg	38	0	5	5	5	5	5	5	-0.0289812	-0.0679021	-0.141358	-0.0302387	-0.396703	0.996028	0.871842	0.311953	0.995166	0.00026405	0	0	0	0	-1
Cer(d20:0/18:0)_B	Neg	38	0	5	5	5	5	5	5	0.0376264	-0.0605446	-0.162289	-0.255921	-0.455602	0.99955	0.995731	0.795603	0.426418	0.0481178	0	0	0	0	-1
Cer(d18:2/20:0)	Neg	38	2	5	5	5	5	5	5	-0.0977021	-0.23214	-0.175956	-0.225294	-0.287375	0.687266	0.0507988	0.185115	0.0603204	0.0119693	0	0	0	0	-1
Cer(d20:0/20:0)_A;Cer(d18:0/22:0)_A	Neg	40	0	5	5	5	5	5	5	0.137505	0.0931904	0.0624908	0.0218995	-0.287425	0.282	0.629069	0.880129	0.998561	0.00451155	0	0	0	0	-1
Cer(d18:1/20:0);Cer(d16:1/22:0)	Neg	38	1	5	5	5	5	5	5	-0.0249461	-0.0777642	-0.068662	-0.179904	-0.147187	0.998054	0.806014	0.868619	0.138308	0.280888	0	0	0	0	0
Cer(d18:1/22:0)	Neg	40	1	5	5	5	5	5	5	0.137526	-0.0928554	0.00870676	-0.02229	-0.296674	0.569691	0.846689	0.999997	0.999663	0.0391591	0	0	0	0	-1
Cer(d18:1/23:0)_A	Neg	41	1	5	5	5	5	5	5	-0.165379	-0.0635519	-0.0929722	-0.162675	-0.391179	0.32847	0.9462	0.80263	0.343097	0.00211047	0	0	0	0	-1
Cer(d18:1/23:0)_B	Neg	41	1	5	5	5	5	5	5	0.0756553	-0.130509	-0.0656124	-0.133426	-0.241745	0.972871	0.806619	0.985142	0.793563	0.299611	0	0	0	0	0
Cer(d18:1/24:0)_A	Neg	42	1	5	5	5	5	5	5	-0.0856	-0.140065	-0.074939	-0.132853	-0.354004	0.614489	0.189975	0.720109	0.228385	0.000170737	0	0	0	0	-1
Cer(d18:1/24:0)_B	Neg	42	1	5	5	5	5	5	5	0.148658	-0.0891836	0.271111	-0.333219	-0.0859002	0.944856	0.993591	0.641144	0.457734	0.994591	0	0	0	0	0
Cer(d18:1/24:1)	Neg	42	2	5	5	5	5	5	5	0.0842061	-0.0853294	-0.104796	-0.123018	-0.276009	0.72548	0.715905	0.545846	0.399208	0.00755124	0	0	0	0	-1
Cer(d20:0/24:0)	Neg	44	0	5	5	5	5	5	5	-0.224547	-0.224108	-0.187699	-0.25492	-0.256476	0.00953388	0.00969059	0.0346854	0.00314994	0.00297353	-1	-1	-1	-1	-1
Cer(d18:0/16:0(2OH))_A;Cer(t18:0/16:0)_A	Neg	34	0	5	5	5	5	5	5	-0.0355576	-0.0864374	-0.257051	-0.25799	-0.351401	0.989029	0.721408	0.0155243	0.0151006	0.000877161	0	0	-1	-1	-1
Cer(d20:0/16:0(2OH))_B;Cer(d18:0/18:0(2OH))_B;Cer(t18:0/18:0)_B;Cer(t20:0/16:0)_B	Neg	36	0	5	5	5	5	5	5	-0.116827	-0.149825	-0.16617	-0.124712	-0.181788	0.668406	0.449543	0.355268	0.614482	0.277765	0	0	0	0	0
Cer(d18:0/16:0(2OH))_B;Cer(t18:0/16:0)_B	Neg	34	0	5	5	5	5	5	5	-0.093704	-0.0884953	-0.158242	-0.252888	-0.323047	0.569151	0.618838	0.136862	0.00767029	0.000776286	0	0	0	-1	-1
Cer(d18:0/16:0(2OH))_C;Cer(t18:0/16:0)_C	Neg	34	0	5	5	5	5	5	5	-0.082154	-0.242507	-0.529123	-0.497429	-0.509027	0.974367	0.381732	0.00827726	0.0135098	0.0113627	0	0	-1	-1	-1
Cer(t18:0/16:0(2OH))	Neg	34	0	5	5	5	5	5	5	-0.0523734	-0.0757571	-0.229869	-0.170293	-0.37305	0.952031	0.825365	0.0414668	0.177683	0.000632397	0	0	-1	0	-1
Cer(d18:0/18:0(2OH))_A;Cer(d20:0/16:0(2OH))_A;Cer(t18:0/18:0)_A;Cer(t20:0/16:0)_A	Neg	36	0	5	5	5	5	5	5	-0.159076	-0.168987	-0.22445	-0.170352	-0.238049	0.191948	0.152321	0.0358971	0.147505	0.0244382	0	0	-1	0	-1
Cer(d20:0/16:0(2OH))_C;Cer(d18:0/18:0(2OH))_C;Cer(t18:0/18:0)_C;Cer(t20:0/16:0)_C	Neg	36	0	5	5	5	5	5	5	-0.176565	-0.199754	-0.35876	-0.362104	-0.553165	0.230853	0.146638	0.00296226	0.00299427	8.9131e-06	0	0	-1	-1	-1
Cer(d20:0/16:0(2OH))_D;Cer(d18:0/18:0(2OH))_D;Cer(t18:0/18:0)_D;Cer(t20:0/16:0)_D	Neg	36	0	5	5	5	5	5	5	-0.195557	-0.20214	-0.265946	-0.342309	-0.495866	0.0232249	0.0184756	0.00167628	8.68858e-05	7.12206e-08	-1	-1	-1	-1	-1
Cer(t18:0/18:0(2OH))_A;Cer(t20:0/16:0(2OH))_A	Neg	36	0	5	5	5	5	5	5	-0.0593346	-0.169853	-0.239519	-0.223378	-0.345569	0.93291	0.204811	0.0404953	0.0605771	0.00224651	0	0	-1	0	-1
Cer(d20:0/20:0)_B;Cer(d18:0/22:0)_B	Neg	40	0	5	5	5	5	5	5	0.124523	0.0462095	-0.00538973	-0.158808	-0.412009	0.931915	0.999114	1	0.842791	0.113072	0	0	0	0	0
Cer(t18:0/18:0(2OH))_C	Neg	36	0	5	5	5	5	5	5	-0.0645506	-0.118566	-0.117709	-0.169229	-0.382318	0.806309	0.306319	0.312512	0.0776433	5.98789e-05	0	0	0	0	-1
Cer(d20:0/24:0(2OH));Cer(t18:0/26:0);Cer(t20:0/24:0)	Neg	44	0	5	5	5	5	5	5	0.226893	-0.048793	0.197104	-0.316832	0.0531299	0.938342	0.999946	0.964367	0.808597	0.999917	0	0	0	0	0
Cer(d20:0/18:0(2OH))_A;Cer(d18:0/20:0(2OH))_A;Cer(t18:0/20:0)_A;Cer(t20:0/18:0)_A	Neg	38	0	5	5	5	5	5	5	-0.0670805	-0.0495634	-0.162762	-0.0975464	-0.378972	0.548613	0.78393	0.0149839	0.220963	3.63928e-07	0	0	-1	0	-1
Cer(d20:0/18:0(2OH))_B;Cer(d18:0/20:0(2OH))_B;Cer(t18:0/20:0)_B;Cer(t20:0/18:0)_B	Neg	38	0	5	5	5	5	5	5	0.00363364	-0.00406935	0.00182677	-0.077663	-0.305717	1	1	1	0.851524	0.00950863	0	0	0	0	-1
Cer(t18:0/20:0(2OH))_A;Cer(t20:0/18:0(2OH))	Neg	38	0	5	5	5	5	5	5	-0.050141	-0.0419211	-0.102546	-0.163565	-0.372648	0.773313	0.868863	0.18188	0.0138853	2.12021e-07	0	0	0	-1	-1
Cer(t18:0/18:0(2OH))_B;Cer(t20:0/16:0(2OH))_B	Neg	36	0	5	5	5	5	5	5	-0.735194	-0.112327	-0.255704	-0.917055	-0.419445	0.495244	0.999624	0.983035	0.296337	0.884404	0	0	0	0	0
Cer(t18:0/20:0(2OH))_B	Neg	38	0	5	5	5	5	5	5	-0.096312	-0.147497	-0.174228	-0.217297	-0.363151	0.438177	0.111993	0.0471947	0.0100738	3.4409e-05	0	0	-1	-1	-1
Cer(d20:0/20:0(2OH))_B;Cer(d18:0/22:0(2OH))_B;Cer(t18:0/22:0)_B;Cer(t20:0/20:0)	Neg	40	0	5	5	5	5	5	5	0.280563	0.175713	0.169537	0.0733588	-0.0120178	0.00379798	0.0973228	0.114749	0.779655	0.999906	1	0	0	0	0
Cer(t18:0/22:0(2OH))_A	Neg	40	0	5	5	5	5	5	5	0.0979796	0.018496	0.0122444	-0.0742288	-0.246022	0.391714	0.998221	0.999755	0.640708	0.00237703	0	0	0	0	-1
Cer(d20:0/22:0(2OH));Cer(d18:0/24:0(2OH));Cer(t18:0/24:0)	Neg	42	0	5	5	5	5	5	5	0.37415	0.171818	0.339893	0.15966	0.0386165	0.0427507	0.590648	0.0732013	0.652691	0.998559	1	0	0	0	0
Cer(t18:0/22:0(2OH))_B	Neg	40	0	5	5	5	5	5	5	0.299184	0.229291	0.273925	0.192284	0.155932	0.540706	0.754505	0.618077	0.854662	0.929585	0	0	0	0	0
Cer(t20:0/26:0(2OH))	Neg	46	0	5	5	5	5	5	5	-0.186233	-0.273942	-0.198508	-0.290954	-0.249007	0.064775	0.0039142	0.0449201	0.00229922	0.00905162	0	-1	-1	-1	-1
PE(15:0/15:0);PE(14:0/16:0);PE(15:0/17:1);PE(15:1/17:0)	Neg	30	0	5	5	5	5	5	5	0.195117	0.188213	0.229865	0.574996	0.480081	0.0563259	0.0685081	0.0196926	5.75792e-08	4.792e-06	0	0	1	1	1
PE(15:0/15:1);PE(14:0/16:1)	Neg	30	1	5	5	5	5	5	5	-0.0838648	0.0245241	-0.121083	0.187831	0.114059	0.970332	0.999901	0.882074	0.599619	0.90401	0	0	0	0	0
PE(15:0/16:1);PE(14:0/17:1)	Neg	31	1	5	5	5	5	5	5	0.137992	0.138731	0.155801	0.649277	0.541817	0.37656	0.371821	0.271508	3.48152e-07	6.10343e-06	0	0	0	1	1
PE(15:0/17:0);PE(16:0/16:0)	Neg	32	0	5	5	5	5	5	5	0.0244945	0.0368361	-0.00959748	0.339391	0.388807	0.997373	0.983534	0.999972	0.000643788	0.000101639	0	0	0	1	1
PE(15:0/17:1)_A;PE(16:0/16:1)_A	Neg	32	1	5	5	5	5	5	5	0.146845	0.140216	0.194438	0.628464	0.436871	0.533722	0.575009	0.281512	1.25182e-05	0.00230189	0	0	0	1	1
PE(15:0/17:1)_B;PE(16:0/16:1)_B;PE(14:0/18:1)_A;PE(15:1/17:0)_A	Neg	32	1	5	5	5	5	5	5	0.0978792	0.105734	0.0728541	0.567996	0.646325	0.822061	0.776815	0.934895	5.18739e-05	8.02519e-06	0	0	0	1	1
PE(16:0/16:1)_C;PE(15:0/17:1)_C;PE(15:1/17:0)_B;PE(14:0/18:1)_B	Neg	32	1	5	5	5	5	5	5	0.0464506	0.123415	0.0791632	0.511374	0.364397	0.971224	0.452255	0.805354	1.68349e-05	0.000963446	0	0	0	1	1
PE(16:0/17:0);PE(15:0/18:0);PE(14:0/19:0)	Neg	33	0	5	5	5	5	5	5	0.160757	0.0511189	0.0020771	0.300438	0.180993	0.391184	0.981221	1	0.0280157	0.287367	0	0	0	1	0
PE(16:0/17:1)_D;PE(16:1/17:0)_D;PE(15:0/18:1)_D;PE(14:0/19:1)_B	Neg	33	1	5	5	5	5	5	5	0.190535	0.272252	0.239743	0.580017	0.4887	0.12136	0.0150023	0.0358885	3.13391e-06	2.40966e-05	0	1	1	1	1
PE(16:1/17:0)_B;PE(16:0/17:1)_B;PE(15:0/18:1)_B	Neg	33	1	5	5	5	5	5	5	0.0181738	0.00202733	-0.0311565	0.231306	0.149588	0.998632	1	0.984056	0.00625014	0.107173	0	0	0	1	0
PE(16:1/16:1);PE(15:0/17:2);PE(15:1/17:1)	Neg	32	2	5	5	5	5	5	5	0.0464558	0.011309	-0.0549784	0.266975	0.111259	0.992416	0.999992	0.98412	0.102016	0.787143	0	0	0	0	0
PE(16:1/17:0)_C;PE(16:0/17:1)_C;PE(15:0/18:1)_C	Neg	33	1	5	5	5	5	5	5	0.0588829	0.0186749	0.0777054	0.470254	0.446899	0.894225	0.99925	0.750485	3.52716e-06	3.036e-05	0	0	0	1	1
PE(16:1/17:1)_A;PE(15:1/18:1)_A	Neg	33	2	5	5	5	5	5	5	0.127531	0.169512	0.22999	0.811716	0.666029	0.654271	0.400551	0.157265	7.90664e-07	1.88179e-05	0	0	0	1	1
PE(16:0/18:1)_C;PE(16:1/18:0)_C;PE(17:0/17:1)_C;PE(15:0/19:1)_C	Neg	34	1	5	5	5	5	5	5	0.145321	0.237145	0.13655	0.460773	0.449273	0.245713	0.0220775	0.296272	2.94733e-05	2.60608e-05	0	1	0	1	1
PE(16:1/17:1)_B;PE(15:1/18:1)_B;PE(16:2/17:0);PE(15:0/18:2)	Neg	33	2	5	5	5	5	5	5	0.000665238	0.0280103	-0.0770597	0.12754	0.0242104	1	0.999166	0.9297	0.667601	0.999587	0	0	0	0	0
PE(17:0/17:1)_A;PE(16:0/18:1)_A;PE(15:0/19:1)_A;PE(16:1/18:0)_A	Neg	34	1	5	5	5	5	5	5	0.0228027	0.0716933	-0.0236544	0.471153	0.312603	0.99917	0.887383	0.99901	0.000115065	0.00806043	0	0	0	1	1
PE(17:0/17:0);PE(16:0/18:0);PE(15:0/19:0)	Neg	34	0	5	5	5	5	5	5	-0.0286746	-0.0797802	-0.180036	0.144794	-0.022644	0.996897	0.813757	0.16164	0.328057	0.998979	0	0	0	0	0
PE(17:0/17:1)_B;PE(16:0/18:1)_B;PE(16:1/18:0)_B;PE(15:0/19:1)_B	Neg	34	1	5	5	5	5	5	5	0.0835182	0.1452	-0.0651228	0.289879	0.315909	0.887341	0.509649	0.954776	0.0417469	0.0237339	0	0	0	1	1
PE(16:1/18:1)_B;PE(17:1/17:1)_B;PE(16:0/18:2)_A	Neg	34	2	5	5	5	5	5	5	0.139903	0.255358	0.234665	0.672239	0.687349	0.42183	0.0404358	0.0654872	1.40667e-07	1.45136e-06	0	1	0	1	1
PE(17:1/17:1)_A;PE(16:1/18:1)_A	Neg	34	2	5	5	5	5	5	5	0.114806	0.160955	0.279475	0.692113	0.617065	0.62859	0.324998	0.0280205	2.22152e-07	1.94848e-06	0	0	1	1	1
PE(17:1/17:1)_D;PE(16:0/18:2)_C;PE(16:1/18:1)_D;PE(15:1/19:1)	Neg	34	2	5	5	5	5	5	5	0.0936574	0.238307	0.170814	0.415613	0.342172	0.860529	0.144917	0.406569	0.00423559	0.0193965	0	0	0	1	1
PE(17:1/17:1)_C;PE(16:1/18:1)_C;PE(16:0/18:2)_B;PE(17:0/17:2)	Neg	34	2	5	5	5	5	5	5	0.077284	0.176304	-0.248202	-0.00671641	-0.183862	0.986079	0.72797	0.435818	1	0.696928	0	0	0	0	0
PE(17:0/18:1);PE(16:0/19:1);PE(17:1/18:0)	Neg	35	1	5	5	5	5	5	5	0.0854763	0.0530841	-0.0244197	0.403485	0.342504	0.916782	0.987755	0.999673	0.00885286	0.0290628	0	0	0	1	1
PE(17:1/18:1)_A;PE(16:1/19:1)_A	Neg	35	2	5	5	5	5	5	5	0.137909	0.114729	0.187557	0.738582	0.664381	0.127399	0.252032	0.0231023	2.68674e-14	6.49392e-12	0	0	1	1	1
PE(17:1/18:1)_B;PE(16:1/19:1)_B	Neg	35	2	5	5	5	5	5	5	-0.00284435	0.0209824	-0.0830617	0.252871	0.114926	1	0.999553	0.843006	0.0499314	0.622255	0	0	0	1	0
PE(18:1/18:1);PE(16:1/20:1);PE(17:1/19:1)	Neg	36	2	5	5	5	5	5	5	0.18295	0.27802	0.262424	0.560722	0.500397	0.141915	0.0124679	0.0190438	1.84879e-06	1.30634e-05	0	1	1	1	1
PE(18:1/18:2)	Neg	36	3	5	5	5	5	5	5	-0.323955	-0.187698	-0.630975	-0.557721	-0.694321	0.264406	0.733916	0.00667317	0.0179497	0.00270315	0	0	-1	-1	-1
PE(18:1/19:1)	Neg	37	2	5	5	5	5	5	5	0.216382	0.195262	0.0865516	0.194799	-0.0569587	0.108573	0.167407	0.818666	0.168776	0.958467	0	0	0	0	0
PE(18:1/20:1)	Neg	38	2	5	5	5	5	5	5	-0.122895	-0.0294974	-0.277076	-0.188025	-0.270984	0.310892	0.991835	0.00302606	0.0546747	0.0036644	0	0	-1	0	-1
PE(O-15:0/15:0)	Neg	30	0	5	5	5	5	5	5	-0.104923	-0.042949	-0.204581	-0.0991242	-0.309697	0.393747	0.948125	0.0212102	0.445645	0.000544016	0	0	-1	0	-1
PE(O-16:0/20:5)	Neg	36	5	5	5	5	5	5	5	0.279154	0.215584	0.215315	0.104612	-0.0522769	0.0106305	0.0593437	0.0601527	0.592716	0.951959	1	0	0	0	0
PE(O-16:0/22:6);PE(P-18:0/20:5)	Neg	38	6	5	4	3	5	3	4	0.462861	0.0744782	-0.0130224	0.176908	0.426477	0.60281	0.999824	1	0.989628	0.671142	0	0	0	0	0
PE(P-16:0/15:0)	Neg	31	0	5	5	5	5	5	5	-0.105251	-0.108299	-0.251965	-0.153254	-0.306325	0.770108	0.751297	0.090652	0.461925	0.0299586	0	0	0	0	-1
PE(P-16:0/16:1)	Neg	32	1	5	5	5	5	5	5	-0.108293	-0.162163	-0.33494	-0.300295	-0.54058	0.807501	0.49279	0.030067	0.0582559	0.000378683	0	0	-1	0	-1
PG(15:0/15:0);PG(14:0/16:0)	Neg	30	0	5	5	5	5	5	5	-0.0497912	0.329898	0.486985	1.14929	1.52954	0.991351	0.0405342	0.00181371	3.00942e-10	6.32827e-15	0	1	1	1	1
PG(15:0/16:0)_A;PG(14:0/17:0)_A	Neg	31	0	5	5	5	5	5	5	-0.0790724	0.228474	0.40702	0.996763	1.57436	0.935553	0.206176	0.00758751	1.4513e-08	1.44329e-15	0	0	1	1	1
PG(15:0/16:0)_B;PG(14:0/17:0)_B	Neg	31	0	5	5	5	5	5	5	-0.245104	0.0162752	0.209953	1.14339	1.64888	0.0287919	0.999767	0.0717774	3.33067e-16	0	-1	0	0	1	1
PG(15:0/16:1);PG(15:1/16:0);PG(14:0/17:1)	Neg	31	1	5	5	5	5	5	5	0.210702	0.688028	0.797469	1.50696	1.88007	0.209134	3.37499e-06	1.44868e-07	4.67404e-14	0	0	1	1	1	1
PG(15:0/17:0)_A;PG(16:0/16:0)_A	Neg	32	0	5	5	5	5	5	5	-0.210563	-0.118391	-0.0985216	0.573181	1.13908	0.177782	0.668638	0.79688	3.46084e-05	8.36442e-13	0	0	0	1	1
PG(14:0/18:1);PG(16:0/16:1)_B;PG(15:0/17:1)_B;PG(15:1/17:0)_B	Neg	32	1	5	5	5	5	5	5	-0.10095	0.0269097	0.057087	0.34972	0.650401	0.822374	0.999299	0.978241	0.0165625	2.18633e-05	0	0	0	1	1
PG(15:0/17:0)_B;PG(16:0/16:0)_B;PG(14:0/18:0)	Neg	32	0	5	5	5	5	5	5	-0.233459	-0.232867	-0.137571	0.079946	-0.0369482	0.383736	0.386242	0.811118	0.973475	0.999197	0	0	0	0	0
PG(15:0/17:1)_A;PG(15:1/17:0)_A;PG(16:0/16:1)_A	Neg	32	1	5	5	5	5	5	5	0.0333485	0.475087	0.714289	1.14018	1.50253	0.998656	0.00237006	1.16232e-05	6.32401e-10	1.33227e-15	0	1	1	1	1
PG(16:1/16:1);PG(15:1/17:1)	Neg	32	2	5	5	5	5	5	5	0.00854033	0.161305	0.301816	0.778951	0.907072	0.999995	0.324201	0.0164614	1.50897e-08	1.10065e-09	0	0	1	1	1
PG(16:0/17:0)_A;PG(15:0/18:0)_A	Neg	33	0	5	5	5	5	5	5	-0.184426	-0.226339	-0.148873	0.0636977	0.108915	0.103555	0.0335956	0.239277	0.88286	0.514613	0	-1	0	0	0
PG(16:0/17:0)_B;PG(15:0/18:0)_B	Neg	33	0	5	5	5	5	5	5	-0.0163658	0.0961339	0.187071	0.706975	1.013	0.999935	0.842784	0.315174	1.81591e-06	5.03945e-10	0	0	0	1	1
PG(16:0/17:1)_A;PG(16:1/17:0)_A;PG(15:0/18:1)_A;PG(14:0/19:1)_A	Neg	33	1	5	5	5	5	5	5	0.114727	0.25549	0.406763	0.936112	1.25896	0.71983	0.0902196	0.00356987	4.29156e-09	7.66054e-14	0	0	1	1	1
PG(16:0/17:1)_B;PG(15:0/18:1)_B;PG(16:1/17:0)_B;PG(14:0/19:1)_B	Neg	33	1	5	5	5	5	5	5	0.40251	0.418613	0.455177	0.92219	1.27736	0.00924609	0.00682758	0.00301325	4.81945e-08	1.60009e-11	1	1	1	1	1
PG(16:0/18:1)_B;PG(16:1/18:0)_B;PG(17:0/17:1)_B;PG(15:0/19:1)_B	Neg	34	1	5	5	5	5	5	5	-0.00443041	0.00528718	0.0537161	0.246329	0.24386	1	1	0.978191	0.0941423	0.0986219	0	0	0	0	0
PG(16:0/19:1)_B;PG(17:0/18:1)_B;PG(16:1/19:0)_B;PG(17:1/18:0)_B	Neg	35	1	5	5	5	5	5	5	-0.0961968	-0.12546	-0.0960598	-0.1416	-0.0714871	0.84168	0.668734	0.842351	0.566201	0.943869	0	0	0	0	0
PG(16:0/17:1)_C;PG(14:0/19:1)_C;PG(16:1/17:0)_C;PG(15:0/18:1)_C	Neg	33	1	5	5	5	5	5	5	-0.260237	0.105721	0.278858	0.629536	0.624865	0.225677	0.895736	0.176622	0.000481836	0.000452705	0	0	0	1	1
PG(16:1/17:1);PG(15:0/18:2);PG(15:1/18:1)	Neg	33	2	5	5	5	5	5	5	0.436492	0.767055	0.960612	1.45522	1.67886	0.0023933	1.83617e-06	1.1282e-09	1.11022e-16	0	1	1	1	1	1
PG(17:0/17:1)_A;PG(15:0/19:1)_A;PG(16:1/18:0)_A;PG(16:0/18:1)_A	Neg	34	1	5	5	5	5	5	5	0.137593	0.344847	0.456543	0.963212	1.18635	0.613283	0.0201754	0.00181426	4.11939e-09	1.1767e-11	0	1	1	1	1
PG(16:1/18:1);PG(17:1/17:1)	Neg	34	2	5	5	5	5	5	5	0.107014	0.294707	0.474868	0.762823	1.01452	0.844332	0.0865452	0.00282542	4.50938e-06	7.52722e-08	0	0	1	1	1
PG(17:0/18:1)_A;PG(16:1/19:0)_A;PG(17:1/18:0)_A;PG(16:0/19:1)_A;PG(15:0/20:1)_A	Neg	35	1	5	5	5	5	5	5	0.0653121	0.09248	0.160575	0.331936	0.403023	0.950615	0.832757	0.399184	0.0145532	0.00280248	0	0	0	1	1
PG(17:0/17:0);PG(15:0/19:0);PG(16:0/18:0)	Neg	34	0	5	5	5	5	5	5	-0.316009	-0.279454	-0.186072	0.147462	0.225561	0.0581607	0.1088	0.413971	0.62347	0.247819	0	0	0	0	0
PG(16:1/19:1);PG(17:1/18:1);PG(16:2/19:0);PG(17:0/18:2)	Neg	35	2	5	5	5	5	5	5	0.365952	0.548599	0.506989	0.617726	0.838651	0.028803	0.000824964	0.00208291	0.000202376	6.02883e-07	1	1	1	1	1
PG(16:0/20:1);PG(18:0/18:1);PG(17:1/19:0);PG(17:0/19:1)	Neg	36	1	5	5	5	5	5	5	-0.00224833	-0.0614413	-0.0259764	0.166217	0.259972	1	0.90574	0.997488	0.178837	0.0154021	0	0	0	0	1
PG(18:1/18:1)_A;PG(16:1/20:1)_A;PG(17:1/19:1)_A	Neg	36	2	5	5	5	5	5	5	0.127165	0.259858	0.271017	0.489099	0.573829	0.572235	0.0549287	0.0427383	0.000171957	2.45477e-05	0	0	1	1	1
PG(18:1/18:1)_B;PG(17:1/19:1)_B;PG(16:1/20:1)_B	Neg	36	2	5	5	5	5	5	5	0.0948427	0.0997643	0.114622	0.288504	0.329849	0.642782	0.599977	0.474907	0.00568437	0.00160414	0	0	0	1	1
PG(18:1/19:1)	Neg	37	2	5	5	5	5	5	5	0.0174326	0.0857254	0.0712801	0.178222	0.281572	0.999876	0.86483	0.928899	0.299075	0.0418719	0	0	0	0	1
PG(19:1/19:1)	Neg	38	2	5	5	5	5	5	5	0.0266891	0.0604263	0.107079	0.0242906	0.0889248	0.999146	0.966313	0.757007	0.999457	0.860882	0	0	0	0	0
PG(O-15:0/15:0)	Neg	30	0	5	5	5	5	5	5	-0.358545	-0.186516	-0.207461	-0.122353	0.118133	0.00364577	0.202643	0.134471	0.568655	0.599404	-1	0	0	0	0
PG(P-16:0/15:0);PG(O-16:0/15:1)	Neg	31	0	5	5	5	5	5	5	-0.372142	0.00793302	0.00165761	0.444139	0.597451	0.0346786	0.999999	1	0.00969488	0.000546734	-1	0	0	1	1
PG(P-17:0/15:1);PG(P-16:0/16:1);PG(P-18:0/14:1)	Neg	32	1	5	5	5	5	5	5	-0.387176	-0.0443299	-0.152634	0.314029	0.494702	0.0109175	0.994203	0.552364	0.0464776	0.00107133	-1	0	0	1	1
PI(22:4/22:4)_A	Neg	44	8	5	5	5	5	5	5	-0.0161861	-0.172398	-0.0328286	-0.104997	-0.226905	0.999979	0.582609	0.999317	0.896185	0.333363	0	0	0	0	0
PI(22:4/22:4)_B	Neg	44	8	5	5	5	5	5	5	-0.159445	-0.194249	-0.174204	-0.214704	-0.390094	0.59207	0.412532	0.512787	0.32294	0.0200834	0	0	0	0	-1

## Sheet: S3-Lipid Ontology Enrichment
Lipid Ontology Enrichment of lipids that were found to be significantly higher in abundance in dry soil
Test.performed	Classifier	Count.query	Count.universe	%.query	%.universe	p-value	FDR.q-value	Fold.change
Category	Sphingolipid	68/182	154/883	37.3626373626374	17.440543601359	1.18920037392725e-08	2.3784e-08	2.14229
Chain characteristics	Saturated	196/387	827/2035	50.6459948320413	40.6388206388206	0.000319171663267773	0.00127669	1.24625
Chain characteristics	LCFA	370/387	1875/2035	95.6072351421189	92.1375921375921	0.0141577336042473	0.037754	1.03766
Main class	PC	64/182	138/883	35.1648351648352	15.6285390713477	1.01820719680959e-08	5.09104e-08	2.25004
Main class	Cer	67/182	151/883	36.8131868131868	17.1007927519819	1.58179165758154e-08	5.27264e-08	2.15272
Specific chain	t18:0	14/387	23/2035	3.61757105943152	1.13022113022113	0.000994694858025032	0.0341121	3.20076
Specific chain	d20:0	12/387	20/2035	3.10077519379845	0.982800982800983	0.00249471113569384	0.0343094	3.15504
Specific chain	d18:0	17/387	35/2035	4.39276485788114	1.71990171990172	0.00315033274067859	0.0343094	2.55408
Specific chain	16:0<hydroxy>	8/387	11/2035	2.0671834625323	0.540540540540541	0.00587719061035031	0.0528947	3.82429
Specific chain	18:0<hydroxy>	8/387	12/2035	2.0671834625323	0.58968058968059	0.00845783137299691	0.0652461	3.5056
Specific chain	t20:0	8/387	13/2035	2.0671834625323	0.638820638820639	0.0118016066005855	0.0723176	3.23594
Specific chain	P-16:0	6/387	9/2035	1.55038759689922	0.442260442260442	0.0222044740715216	0.119904	3.5056
Specific chain	O-18:0	4/387	5/2035	1.03359173126615	0.245700245700246	0.041527218673456	0.172498	4.20672
Specific chains by all	Glycerophospholipid with the chain 18:2	18/144	27/624	12.5	4.32692307692308	0.000569456210859967	0.0176531	2.88889
Specific chains by all	Glycerophospholipid with the chain 20:4	8/144	8/624	5.55555555555556	1.28205128205128	0.0042150255128032	0.0435553	4.33333
Specific chains by all	TG with the chain 18:2	16/75	98/960	21.3333333333333	10.2083333333333	0.00634206375946532	0.101473	2.0898
Specific chains by all	TG( with the chain 18:2	16/75	98/960	21.3333333333333	10.2083333333333	0.00634206375946532	0.101473	2.0898
Specific chains by all	PE with the chain P-16:0	2/10	2/178	20	1.12359550561798	0.0144917415295711	0.101442	17.8
Specific chains by all	Glycerolipid with the chain 18:2	16/83	104/1037	19.2771084337349	10.0289296046287	0.015011331671688	0.240181	1.92215
Specific chains by all	Glycerophospholipid with the chain 18:3	5/144	5/624	3.47222222222222	0.801282051282051	0.0243973077538571	0.151263	4.33333
Specific chains by all	Glycerophospholipid with the chain 20:5	6/144	8/624	4.16666666666667	1.28205128205128	0.0315420794432855	0.162967	3.25
Specific chains by all	Glycerophospholipid with the chain 20:3	5/144	6/624	3.47222222222222	0.961538461538462	0.0380891343267413	0.16868	3.61111
Specific chains by all	Glycerolipid with the chain 18:4	5/83	22/1037	6.02409638554217	2.12150433944069	0.0437044153488635	0.349635	2.83954
Specific chains by all	Glycerophospholipid with the chain P-16:0	6/144	9/624	4.16666666666667	1.44230769230769	0.0446230312906788	0.172914	2.88889
Sub class	PC(	44/182	105/883	24.1758241758242	11.8912797281993	5.15379070233511e-05	0.000244805	2.03307
Sub class	Cer(d	32/182	73/883	17.5824175824176	8.26727066817667	0.00032546158596037	0.00123675	2.12675
Sub class	PC(P-	9/182	10/883	4.94505494505495	1.13250283125708	0.00198737714636513	0.00629336	4.36648
Sub class	Cer(t<hydroxy>	9/182	12/883	4.94505494505495	1.35900339750849	0.0046157971283202	0.0125286	3.63874
Sub class	Cer(t	13/182	24/883	7.14285714285714	2.71800679501699	0.00633758799101781	0.0150518	2.62798
Sub class	PC(O-	10/182	19/883	5.49450549450549	2.15175537938845	0.0208286197419883	0.0395744	2.5535
Total chain carbon by all	TG with a total number of chain carbon of 53	8/25	20/332	32	6.02409638554217	0.000225454205669415	0.00135273	5.312
Total chain carbon by all	TG( with a total number of chain carbon of 53	8/25	20/332	32	6.02409638554217	0.000225454205669415	0.00135273	5.312
Total chain carbon by all	Glycerolipid with a total number of chain carbon of 53	8/29	20/378	27.5862068965517	5.29100529100529	0.000289258362661378	0.00260333	5.21379
Total chain carbon by all	Glycerophospholipid with a total number of chain carbon of 38	10/73	17/317	13.6986301369863	5.36277602523659	0.0190724323416097	0.123971	2.55439
Total chain carbon by all	Glycerophospholipid with a total number of chain carbon of 36	15/73	34/317	20.5479452054795	10.7255520504732	0.0303775555950314	0.131636	1.91579
Total chain carbon by all	Cer with a total number of chain carbon of 36	26/67	37/151	38.8059701492537	24.5033112582781	0.0361583267242584	0.21695	1.5837
Total chain carbon by all	Sphingolipid with a total number of chain carbon of 36	26/68	37/154	38.2352941176471	24.025974025974	0.0361908156590474	0.217145	1.59141
Total chain carbon by all	Glycerolipid with a total number of chain carbon of 32	2/29	3/378	6.89655172413793	0.793650793650794	0.0428990588683977	0.155113	8.68966
Total chain carbon by all	PE( with a total number of chain carbon of 38	1/2	1/83	50	1.20481927710843	0.0467787114845938	0.0935574	41.5
Total chain carbon by all	TG with a total number of chain carbon of 51	5/25	25/332	20	7.53012048192771	0.0473505033433244	0.142052	2.656
Total chain carbon by all	TG( with a total number of chain carbon of 51	5/25	25/332	20	7.53012048192771	0.0473505033433244	0.142052	2.656
Total number of DB by all	TG with a total number of chain unsaturation of 4	9/25	29/332	36	8.73493975903614	0.000401174392346483	0.00361057	4.12138
Total number of DB by all	TG( with a total number of chain unsaturation of 4	9/25	29/332	36	8.73493975903614	0.000401174392346483	0.00361057	4.12138
Total number of DB by all	Glycerolipid with a total number of unsaturation of 4	9/29	31/378	31.0344827586207	8.2010582010582	0.000811526913372055	0.0089268	3.7842
Total number of DB by all	Glycerophospholipid with a total number of unsaturation of 3	9/73	9/317	12.3287671232877	2.8391167192429	0.00205477063198698	0.0102739	4.34247
Total number of DB by all	Cer(d<hydroxy> with a total number of chain unsaturation of 0	13/13	26/42	100	61.9047619047619	0.0114043941509856	1	1.61538
Total number of DB by all	Glycerophospholipid with a total number of unsaturation of 5	7/73	9/317	9.58904109589041	2.8391167192429	0.0166879102938543	0.0402334	3.37747
Total number of DB by all	PG with a total number of chain unsaturation of 0	3/3	22/88	100	25	0.0189323784829403	1	4
Total number of DB by all	Glycerophospholipid with a total number of unsaturation of 6	6/73	7/317	8.21917808219178	2.20820189274448	0.0201166980867016	0.0402334	3.72211
Total number of DB by all	Cer with a total number of chain unsaturation of 0	50/67	89/151	74.6268656716418	58.9403973509934	0.0323368372795743	0.0970105	1.26614
Total number of DB by all	Sphingolipid with a total number of unsaturation of 0	50/68	89/154	73.5294117647059	57.7922077922078	0.0346902750917515	0.138459	1.27231
Total number of DB by all	Uncategorized with a total number of unsaturation of 1	8/12	10/34	66.6666666666667	29.4117647058824	0.0382834150361677	0.0765668	2.26667
Total number of DB by all	Uncategorized with a total number of chain unsaturation of 1	8/12	10/34	66.6666666666667	29.4117647058824	0.0382834150361677	0.0765668	2.26667
Total number of DB by all	Uncategorized with a total number of chain unsaturation of 1	8/12	10/34	66.6666666666667	29.4117647058824	0.0382834150361677	0.0765668	2.26667
Total number of DB by all	TG with a total number of chain unsaturation of 10	3/25	9/332	12	2.71084337349398	0.0438823572273204	0.197471	4.42667
Total number of DB by all	TG( with a total number of chain unsaturation of 10	3/25	9/332	12	2.71084337349398	0.0438823572273204	0.197471	4.42667
Total number of DB by all	Glycerolipid with a total number of unsaturation of 10	3/29	9/378	10.3448275862069	2.38095238095238	0.0463078662836297	0.254693	4.34483
Total number of DB by all	PE( with a total number of chain unsaturation of 3	1/2	1/83	50	1.20481927710843	0.0467787114845938	0.0935574	41.5
Lipid Ontology Enrichment of lipids that were found to be significantly higher in abundance in wet soil
Test.performed	Classifier	Count.query	Count.universe	%.query	%.universe	p-value	FDR.q-value	Fold.change
Category	Glycerophospholipid	145/194	317/883	74.7423	35.9003	3.67524e-23	1.4701e-22	2.08194
Main class	PE	65/194	89/883	33.5052	10.0793	1.66597e-14	5.83089e-14	3.32416
Main class	PG	68/194	88/883	35.0515	9.96602	2.85198e-16	1.99639e-15	3.5171
Sub class	PE(	64/194	83/883	32.9897	9.39977	3.4603e-15	4.15236e-14	3.50963
Sub class	PG(	63/194	82/883	32.4742	9.28652	7.09985e-15	4.25991e-14	3.49692
Sub class	PG(P-	4/194	4/883	2.06186	0.453001	0.0392372	0.0941692	4.55155
Chain characteristics	LCFA	399/411	1875/2035	97.0803	92.1376	0.000126135	0.000252269	1.05364
Chain characteristics	Saturated	208/411	827/2035	50.6083	40.6388	0.00023928	0.000382848	1.24532
Chain characteristics	Monounsaturated	180/411	726/2035	43.7956	35.6757	0.00206758	0.00275677	1.2276
Specific chain	16:00:00	52/411	177/2035	12.6521	8.69779	0.0155244	0.0737407	1.45463
Specific chain	17:01:00	42/411	102/2035	10.219	5.01229	0.000127262	0.00120899	2.03879
Specific chain	15:00:00	47/411	104/2035	11.4355	5.11057	8.04309e-06	0.000152819	2.23762
Specific chain	14:00:00	33/411	55/2035	8.0292	2.7027	1.73034e-06	6.57529e-05	2.9708
Specific chain	14:01:00	10/411	20/2035	2.43309	0.982801	0.0239743	0.101225	2.47567
Specific chain	15:01:00	14/411	27/2035	3.40633	1.32678	0.00549894	0.0298514	2.56736
Total chain carbon by all	Sphingolipid with a total number of chain carbon of 40	4/7	21/154	57.1429	13.6364	0.0116922	0.0233844	4.19048
Total chain carbon by all	Glycerolipid with a total number of chain carbon of 34	4/40	5/378	10	1.32275	0.00640987	0.0208321	7.56
Total chain carbon by all	Glycerolipid with a total number of chain carbon of 36	5/40	7/378	12.5	1.85185	0.00300728	0.0165787	6.75
Total chain carbon by all	Glycerolipid with a total number of chain carbon of 43	4/40	4/378	10	1.0582	0.00382586	0.0165787	9.45
Total chain carbon by all	Glycerolipid with a total number of chain carbon of 44	2/40	2/378	5	0.529101	0.0473771	0.0879861	9.45
Total chain carbon by all	Glycerolipid with a total number of chain carbon of 46	8/40	10/378	20	2.6455	7.55722e-05	0.000982439	7.56
Total chain carbon by all	Glycerolipid with a total number of chain carbon of 47	3/40	6/378	7.5	1.5873	0.0454843	0.0879861	4.725
Total chain carbon by all	Glycerolipid with a total number of chain carbon of 48	5/40	13/378	12.5	3.43915	0.0209964	0.0545906	3.63462
Total chain carbon by all	Cer with a total number of chain carbon of 40	4/7	21/151	57.1429	13.9073	0.0125268	0.0250536	4.10884
Total chain carbon by all	PC with a total number of chain carbon of 29	2/12	2/138	16.6667	1.44928	0.0323171	0.0807927	11.5
Total chain carbon by all	PC with a total number of chain carbon of 30	5/12	13/138	41.6667	9.42029	0.00662147	0.0331074	4.42308
Total chain carbon by all	TG with a total number of chain carbon of 43	4/28	4/332	14.2857	1.20482	0.00166835	0.00750757	11.8571
Total chain carbon by all	TG with a total number of chain carbon of 44	2/28	2/332	7.14286	0.60241	0.0317881	0.0572186	11.8571
Total chain carbon by all	TG with a total number of chain carbon of 46	8/28	10/332	28.5714	3.01205	1.24637e-05	0.000112173	9.48571
Total chain carbon by all	TG with a total number of chain carbon of 47	3/28	6/332	10.7143	1.80723	0.0258516	0.0572186	5.92857
Total chain carbon by all	TG with a total number of chain carbon of 48	5/28	13/332	17.8571	3.91566	0.00832735	0.024982	4.56044
Total chain carbon by all	PC( with a total number of chain carbon of 29	2/11	2/105	18.1818	1.90476	0.0444056	0.0888112	9.54545
Total chain carbon by all	PC( with a total number of chain carbon of 30	5/11	9/105	45.4545	8.57143	0.00376691	0.0150676	5.30303
Total chain carbon by all	TG( with a total number of chain carbon of 43	4/28	4/332	14.2857	1.20482	0.00166835	0.00750757	11.8571
Total chain carbon by all	TG( with a total number of chain carbon of 44	2/28	2/332	7.14286	0.60241	0.0317881	0.0572186	11.8571
Total chain carbon by all	TG( with a total number of chain carbon of 46	8/28	10/332	28.5714	3.01205	1.24637e-05	0.000112173	9.48571
Total chain carbon by all	TG( with a total number of chain carbon of 47	3/28	6/332	10.7143	1.80723	0.0258516	0.0572186	5.92857
Total chain carbon by all	TG( with a total number of chain carbon of 48	5/28	13/332	17.8571	3.91566	0.00832735	0.024982	4.56044
Total number of DB by all	Sphingolipid with a total number of unsaturation of 0	7/7	89/154	100	57.7922	0.0421481	1	1.73034
Total number of DB by all	Glycerophospholipid with a total number of unsaturation of 1	85/145	136/317	58.6207	42.9022	0.00187151	0.00748602	1.36638
Total number of DB by all	Glycerolipid with a total number of unsaturation of 1	18/40	63/378	45	16.6667	8.40238e-05	0.00067219	2.7
Total number of DB by all	Cer with a total number of chain unsaturation of 0	7/7	89/151	100	58.9404	0.0429646	1	1.69663
Total number of DB by all	TG with a total number of chain unsaturation of 0	8/28	27/332	28.5714	8.13253	0.0026954	0.0067385	3.51323
Total number of DB by all	TG with a total number of chain unsaturation of 1	16/28	45/332	57.1429	13.5542	4.60462e-07	2.30231e-06	4.21587
Total number of DB by all	TG( with a total number of chain unsaturation of 0	8/28	27/332	28.5714	8.13253	0.0026954	0.0067385	3.51323
Total number of DB by all	TG( with a total number of chain unsaturation of 1	16/28	45/332	57.1429	13.5542	4.60462e-07	2.30231e-06	4.21587
Specific chains by all	Glycerolipid with the chain 14:0	19/108	34/1037	17.5926	3.27869	5.79421e-08	1.04296e-06	5.36574
Specific chains by all	Glycerolipid with the chain 15:0	11/108	41/1037	10.1852	3.95371	0.00687867	0.041272	2.57611
Specific chains by all	Glycerolipid with the chain 16:0	19/108	78/1037	17.5926	7.5217	0.00149362	0.0134426	2.33891
Specific chains by all	Glycerolipid with the chain 14:1	5/108	13/1037	4.62963	1.25362	0.0214731	0.0965652	3.69302
Specific chains by all	Uncategorized with the chain 15:0	3/4	5/66	75	7.57576	0.00386304	0.00772608	9.9
Specific chains by all	Uncategorized with the chain 15:0	3/4	5/66	75	7.57576	0.00386304	0.00772608	9.9
Specific chains by all	PC with the chain 30:2	2/19	3/266	10.5263	1.12782	0.0373901	0.137097	9.33333
Specific chains by all	PC with the chain 29:1	2/19	2/266	10.5263	0.75188	0.0233648	0.128506	14
Specific chains by all	PC with the chain 14:1	4/19	4/266	21.0526	1.50376	0.000846359	0.00930994	14
Specific chains by all	TG with the chain 14:0	18/84	31/960	21.4286	3.22917	5.22917e-09	6.79792e-08	6.63594
Specific chains by all	TG with the chain 15:0	11/84	39/960	13.0952	4.0625	0.00131222	0.00605774	3.22344
Specific chains by all	TG with the chain 16:0	16/84	72/960	19.0476	7.5	0.00139794	0.00605774	2.53968
Specific chains by all	TG with the chain 14:1	5/84	12/960	5.95238	1.25	0.00855477	0.0222424	4.7619
Specific chains by all	Uncategorized with the chain 15:0	3/4	5/66	75	7.57576	0.00386304	0.00772608	9.9
Specific chains by all	PC( with the chain 29:1	2/18	2/204	11.1111	0.980392	0.0338864	0.112955	11.3333
Specific chains by all	PC( with the chain 14:1	4/18	4/204	22.2222	1.96078	0.00176028	0.0176028	11.3333
Specific chains by all	PC( with the chain 15:1	2/18	2/204	11.1111	0.980392	0.0338864	0.112955	11.3333
Specific chains by all	TG( with the chain 14:0	18/84	31/960	21.4286	3.22917	5.22917e-09	6.79792e-08	6.63594
Specific chains by all	TG( with the chain 15:0	11/84	39/960	13.0952	4.0625	0.00131222	0.00605774	3.22344
Specific chains by all	TG( with the chain 16:0	16/84	72/960	19.0476	7.5	0.00139794	0.00605774	2.53968
Specific chains by all	TG( with the chain 14:1	5/84	12/960	5.95238	1.25	0.00855477	0.0222424	4.7619

## Sheet: S4- Metabolites Stat analysis
Metabolite	NumberObs_0min	NumberObs_10min	NumberObs_20min	NumberObs_30min	NumberObs_90min	NumberObs_180min	MeanLog2FC_10min	MeanLog2FC_20min	MeanLog2FC_30min	MeanLog2FC_90min	MeanLog2FC_180min	Pvalue_10min	Pvalue_20min	Pvalue_30min	Pvalue_90min	Pvalue_180min	Flag_10min	Flag_20min	Flag_30min	Flag_90min	Flag_180min
1,4-D-xylobiose	5	5	5	5	5	5	0.87838	0.572847	0.589924	-0.76473	-0.91445	0.113152	0.440703	0.413822	0.197224	0.0937069	0	0	0	0	0
3-hydroxybutyric acid	5	5	5	5	5	5	0.241291	0.557824	-0.333222	-2.18117	-2.16198	0.985825	0.715215	0.946712	0.00117756	0.00129461	0	0	0	-1	-1
4-hydroxybenzoic acid (p-salicylic acid)	5	5	3	4	2	4	-1.21432	-1.62472	-3.16907	-3.8194	-3.41242	0.667106	0.539629	0.0363258	0.0441088	0.0226543	0	0	-1	-1	-1
6-deoxy-D-glucose	5	5	5	5	5	5	-0.589714	-0.199763	-0.674201	-1.2473	-0.89069	0.435974	0.980049	0.315639	0.0165001	0.118213	0	0	0	-1	0
benzoic acid	5	5	5	5	5	5	-0.472225	-0.139518	-0.46508	-0.89207	-0.625993	0.513612	0.992397	0.527406	0.0591446	0.262375	0	0	0	0	0
capric acid	5	5	5	5	5	5	-0.502677	-0.258271	-0.546739	-0.539183	-0.263937	0.133113	0.682584	0.0906846	0.0973559	0.66541	0	0	0	0	0
D-glucose	5	5	5	5	5	5	2.44078	2.39864	2.30664	1.12019	1.21472	3.19377e-05	0.000119403	0.000148879	0.0636516	0.0395871	1	1	1	0	1
D-lyxose or D-Arabinose	5	5	5	5	5	5	-0.0080768	0.032812	-0.278288	-0.916463	-0.455093	1	0.999866	0.452334	0.000212525	0.0884288	0	0	0	-1	0
D-mannitol	5	5	5	5	5	5	-0.369659	-0.407742	-0.396806	-0.120295	-0.0873361	0.594398	0.506583	0.531432	0.992181	0.998209	0	0	0	0	0
D-mannose	5	5	5	5	5	5	2.44807	3.21695	1.44247	1.08441	1.84114	0.0261	0.00285268	0.296893	0.554378	0.124652	1	1	0	0	0
galactinol	5	5	5	5	5	5	0.00526149	0.0990908	0.30889	0.795884	0.498097	1	0.990777	0.548848	0.00934641	0.150812	0	0	0	1	0
glucosamine-1-phosphate	5	5	5	5	5	5	-0.457318	-0.32376	-0.545156	-0.581662	-0.616202	0.0834759	0.309883	0.0305895	0.0194753	0.0127137	0	0	-1	-1	-1
glycerol	5	5	5	5	5	5	0.0121189	-0.0930902	-0.229962	-0.353476	-0.0344466	0.999999	0.98832	0.699019	0.321268	0.999893	0	0	0	0	0
glycolic acid	5	5	5	5	5	5	0.794471	0.708802	0.336897	0.101238	0.54543	0.193715	0.281519	0.860751	0.99914	0.516606	0	0	0	0	0
isomaltose	5	5	5	5	5	5	0.465588	0.443996	0.58224	0.625967	0.690988	0.168216	0.200447	0.0594668	0.0388849	0.0203301	0	0	0	1	1
L-(-)-fucose	5	5	5	5	5	5	-0.329831	-0.404419	-0.754307	-1.22401	-0.675645	0.282184	0.137058	0.00181658	4.34128e-06	0.00535957	0	0	-1	-1	-1
L-alanine	5	5	5	5	5	5	1.58095	1.93118	2.11208	1.89467	1.47499	0.000713467	4.72123e-05	1.93444e-05	7.17689e-05	0.00133252	1	1	1	1	1
L-isoleucine	5	5	5	5	5	5	-0.753707	0.0932897	-0.280364	-0.161107	-1.88743	0.650265	0.999943	0.989439	0.999188	0.0277053	0	0	0	0	-1
L-valine	5	5	5	5	5	5	2.97641	2.94191	4.03769	4.56353	2.23065	0.133962	0.140472	0.0256558	0.0103118	0.350085	0	0	1	1	0
lauric acid	5	5	5	5	5	5	-0.632467	-0.427683	-0.551613	-0.768973	-0.366599	0.0752949	0.332382	0.141852	0.023323	0.47236	0	0	0	-1	0
maltose	5	5	5	5	5	5	1.19752	1.46572	1.83745	1.27223	0.909487	1.88217e-05	4.09435e-08	3.25836e-11	1.06689e-06	0.000332932	1	1	1	1	1
myo-inositol	5	5	5	5	5	5	0.721109	0.972109	0.891267	1.07903	0.94933	0.00402681	0.000143151	0.00046437	4.84691e-05	0.000251276	1	1	1	1	1
myristic acid	5	5	5	5	5	5	-0.515632	-0.528048	-0.562627	-0.575046	-0.468676	0.0706333	0.0623563	0.0431737	0.0375613	0.11268	0	0	-1	-1	0
N-acetyl-D-mannosamine	5	5	5	5	5	5	0.68322	-0.132401	0.745188	-0.052298	-0.176682	0.215646	0.994683	0.156825	0.999938	0.981031	0	0	0	0	0
3,4-Dihydroxybutanoic acid	5	5	5	5	5	5	-0.2421	-0.186419	-0.377768	-1.38328	-1.46254	0.192371	0.408759	0.0183571	4.08078e-11	1.44329e-14	0	0	-1	-1	-1
D-(-)-tagatofuranose	5	5	5	5	5	5	-0.436656	0.102154	-0.322225	-0.253243	-0.0197927	0.21574	0.987653	0.477915	0.686419	0.999995	0	0	0	0	0
D-galactose	5	5	5	5	5	5	1.57671	1.63934	1.22736	0.424389	0.618093	0.00908794	0.00638587	0.0511816	0.818449	0.535973	1	1	0	0	0
palatinitol	5	5	5	5	5	5	0.244749	-0.0797092	0.219402	0.515341	0.104554	0.757476	0.996991	0.823322	0.147473	0.989692	0	0	0	0	0
1-monopalmitin	5	5	5	5	5	5	-0.480839	-1.5459	-0.383829	-0.510898	-0.217686	0.810414	0.0239621	0.909333	0.773828	0.990874	0	-1	0	0	0
11-octadecynenitrile	4	4	5	5	4	5	-0.208109	-0.10764	-0.26745	-0.187659	-0.799423	0.998804	0.999937	0.995091	0.999271	0.708576	0	0	0	0	0
3,4,5-trihydroxypentanoic acid	5	5	5	5	5	5	-0.524924	-0.458962	-0.561771	-0.476017	-0.477934	0.639858	0.742451	0.581878	0.716448	0.713406	0	0	0	0	0
4-hydroxybutanoic acid	5	5	5	5	5	5	-0.179231	0.254221	-0.0815657	1.12676	1.39514	0.990319	0.957816	0.999761	0.0474707	0.0108869	0	0	0	1	1
adenosine	5	5	5	5	5	5	1.95947	-0.237472	1.34209	0.570658	0.481525	0.0313359	0.996147	0.20085	0.863808	0.924377	1	0	0	0	0
allo-inositol	5	5	5	5	5	5	0.145879	0.833856	0.767749	1.07814	1.15684	0.72252	6.50555e-06	2.87683e-05	3.95882e-08	1.28859e-08	0	1	1	1	1
D-(+)-melezitose	5	5	4	5	5	4	0.0964596	-0.768988	0.338205	0.812194	-0.0374688	0.999986	0.87409	0.994186	0.8193	1	0	0	0	0	0
glyceryl-glycoside	5	5	5	5	5	5	-0.718457	-1.22049	-1.57512	-1.82641	-1.52619	0.00560912	1.34021e-05	1.53068e-06	4.00964e-10	2.38388e-07	-1	-1	-1	-1	-1
isopropyl beta-D-1-thiogalactopyranoside	5	5	5	5	5	5	-0.619149	0.234293	-0.512085	0.256988	0.232819	0.715973	0.99218	0.834595	0.98822	0.992392	0	0	0	0	0
lactose	5	5	5	5	5	5	-0.220205	0.636237	-0.0935088	0.107758	-0.231829	0.938001	0.213652	0.998511	0.997101	0.924959	0	0	0	0	0
levoglucosan	5	5	5	5	5	5	-0.0633632	0.384227	0.115064	0.207644	-0.0407489	0.998477	0.301587	0.97762	0.80725	0.999819	0	0	0	0	0
maltotriitol	5	5	5	5	5	5	-0.0477835	-0.125686	-0.00307929	0.279073	0.143697	0.998771	0.919668	1	0.373712	0.872142	0	0	0	0	0
nonanoic acid	5	5	5	5	5	5	-0.404532	-0.276242	-0.807692	-0.953778	-0.834057	0.61705	0.866553	0.0819021	0.031477	0.0694322	0	0	0	-1	0
octadecanenitrile	5	5	5	5	5	5	-0.332357	-0.210831	-0.438861	-0.445978	0.138554	0.38267	0.76559	0.162202	0.152241	0.941786	0	0	0	0	0
oleanitrile	5	5	5	5	5	5	-0.416793	-0.231537	-0.479527	-0.45475	0.105385	0.160345	0.656636	0.0863221	0.11091	0.97572	0	0	0	0	0
sophorose	5	5	5	5	5	5	1.88408	2.54382	3.15666	2.85188	2.05785	1.21121e-11	0	0	0	2.70894e-14	1	1	1	1	1
threose	5	5	5	5	5	5	2.96459	2.69013	2.7215	1.63052	1.79701	9.72804e-11	3.29147e-09	6.09289e-10	4.95502e-05	8.45003e-06	1	1	1	1	1
trehalose	5	5	5	5	5	5	-0.402088	-0.126968	-0.452948	-0.433057	-0.233731	0.104763	0.915071	0.0570787	0.0727555	0.531306	0	0	0	0	0
Œ±-hydroxyisobutyric acid	5	5	5	5	5	5	0.0219509	0.231187	-0.292309	-0.280534	0.0563613	0.99999	0.71017	0.512362	0.549615	0.998946	0	0	0	0	0
palmitic acid	5	5	5	5	5	5	-0.214736	-0.480581	-0.241831	-0.121371	-0.171617	0.898903	0.309559	0.849814	0.989704	0.955975	0	0	0	0	0
raffinose	5	4	3	5	4	4	1.97585	0.625972	1.37661	2.43559	1.22027	0.488948	0.992121	0.741951	0.299048	0.848007	0	0	0	0	0
scyllo-inositol	5	5	5	5	5	5	-0.0730345	0.170638	0.201829	0.837251	0.863166	0.996409	0.882058	0.799646	0.00255551	0.00183881	0	0	0	1	1
sucrose	5	5	5	5	5	5	-0.460653	-0.242086	-0.0532387	-0.478243	0.233917	0.823303	0.984199	0.999988	0.802317	0.986384	0	0	0	0	0
uracil	5	5	5	5	5	5	1.30374	1.42119	1.30408	1.60216	1.96641	0.141334	0.0960898	0.141192	0.0515268	0.0127261	0	0	0	0	1
Unknown carbohydrate 001	5	5	4	5	5	5	1.46428	0.722302	1.38437	1.5408	0.646851	0.05833	0.627242	0.0787112	0.043952	0.669392	0	0	0	1	0
Unknown carbohydrate 002	5	5	5	5	5	5	0.08432	0.179137	0.214366	0.547889	0.289595	0.985716	0.772132	0.639227	0.02194	0.369184	0	0	0	1	0
Unknown carbohydrate 003	5	5	5	5	5	5	0.0656518	0.186371	0.295499	0.559767	-0.00329191	0.999285	0.929908	0.701447	0.164346	1	0	0	0	0	0
Unknown carbohydrate 004	5	5	5	5	5	5	1.59417	0.56138	1.16124	0.940896	0.359036	0.0202547	0.713777	0.122719	0.265563	0.930527	1	0	0	0	0
Unknown carbohydrate 005	5	5	5	5	5	5	0.774666	-0.430144	0.717481	0.91602	-0.206507	0.701689	0.956949	0.756283	0.562552	0.9983	0	0	0	0	0
Unknown carbohydrate 006	5	5	5	5	5	5	1.15221	1.26407	1.35573	1.49662	1.53443	1.58723e-10	1.98355e-11	3.89688e-12	6.21725e-15	4.08673e-13	1	1	1	1	1
Unknown carbohydrate 007	5	5	5	5	5	5	-0.315114	-0.685086	-0.327514	-0.69133	-0.155728	0.746553	0.120327	0.71934	0.115396	0.979284	0	0	0	0	0
Unknown carbohydrate 008	5	5	5	5	5	5	0.267597	-0.0158468	0.581014	0.562475	0.530694	0.767236	0.999999	0.138192	0.157697	0.196178	0	0	0	0	0
Unknown carbohydrate 009	5	5	5	5	5	5	-0.265642	-1.61654	-0.0853508	-0.308249	-1.26734	0.998638	0.318646	0.999995	0.997262	0.539512	0	0	0	0	0
Unknown carbohydrate 010	5	5	5	5	5	5	0.390861	0.139685	0.344461	0.675109	0.760282	0.358289	0.964575	0.47376	0.0367029	0.0164646	0	0	0	1	1
Unknown carbohydrate 011	5	5	5	5	5	5	-0.35916	0.0900093	0.232879	-0.0314275	0.675241	0.940187	0.999889	0.990029	0.999999	0.597371	0	0	0	0	0
Unknown carbohydrate 012	5	5	5	5	5	5	0.334617	-0.569411	-1.08495	-0.416938	-0.368958	0.948449	0.709617	0.167552	0.885525	0.925588	0	0	0	0	0
Unknown carbohydrate 013	5	5	5	5	5	5	-0.114301	-0.130239	-0.195507	-0.166764	-0.33486	0.988323	0.979549	0.900805	0.944555	0.556899	0	0	0	0	0
Unknown carbohydrate 014	0	2	2	2	1	0	NA	NA	NA	NA	NA	NA	NA	NA	NA	NA	0	0	0	0	0
Unknown carbohydrate 015	5	5	5	5	5	5	-0.042748	-0.673837	-0.0256199	0.461316	-0.0354602	0.999986	0.305545	0.999999	0.644003	0.999994	0	0	0	0	0
Unknown carbohydrate 016	5	5	5	5	5	5	-0.197224	0.293651	0.173455	0.142778	0.194807	0.926884	0.738851	0.955089	0.979707	0.930127	0	0	0	0	0
Unknown carbohydrate 017	5	5	5	5	5	5	0.138066	0.0473154	0.23884	-0.0430185	0.130669	0.973859	0.999815	0.810231	0.999884	0.979253	0	0	0	0	0
Unknown carbohydrate 018	5	5	5	5	5	5	-0.0144424	-0.199502	-0.36297	-1.14542	-0.815712	0.999998	0.779418	0.27705	2.74484e-05	0.00201239	0	0	0	-1	-1
Unknown carbohydrate 019	5	5	5	5	5	5	-0.113916	-0.21174	-0.0949872	-0.523559	-0.558955	0.859283	0.38684	0.924842	0.0026552	0.00144369	0	0	0	-1	-1
Unknown carbohydrate 020	5	5	5	5	5	5	-0.127948	0.426533	0.387438	0.991832	0.589368	0.94822	0.149429	0.213704	0.000176616	0.0267458	0	0	0	1	1
Unknown organic acid 021	5	5	5	5	5	5	1.16352	2.15453	1.17713	2.72831	3.35236	0.231267	0.00746987	0.22241	0.000706181	8.07527e-05	0	1	0	1	1
Unknown organic acid 022	5	5	5	5	5	5	1.64726	1.84242	1.74691	2.28995	3.83523	0.188487	0.120338	0.150514	0.0382981	0.000392158	0	0	0	1	1
Unknown 023	5	5	5	5	5	5	1.08988	0.789387	0.923251	1.09926	1.70571	0.09338	0.3099	0.187859	0.0895642	0.00423931	0	0	0	0	1
Unknown 024	5	5	5	5	5	5	-0.931092	0.179761	-0.986484	-0.937597	-0.29652	0.546115	0.999112	0.49341	0.539717	0.990939	0	0	0	0	0
Unknown 025	5	5	5	5	5	5	-0.324374	-0.160725	-0.411414	-0.533322	0.0568307	0.514073	0.934946	0.299368	0.118143	0.999339	0	0	0	0	0
Unknown 026	5	5	5	5	5	5	0.11578	-0.844964	-0.186459	0.0766311	0.626131	0.999859	0.578541	0.99859	0.999982	0.802295	0	0	0	0	0
Unknown 027	5	5	5	5	5	5	0.642861	0.0463988	0.878647	0.38672	0.406069	0.788621	0.999999	0.546781	0.964297	0.956647	0	0	0	0	0
Unknown 028	5	5	5	5	5	5	0.343719	0.474156	0.307717	0.419469	0.708558	0.190399	0.0407596	0.274811	0.0806421	0.00153279	0	1	0	0	1
Unknown 029	5	5	5	5	5	5	0.360182	0.546779	0.328888	0.422556	0.588691	0.197272	0.0233042	0.265996	0.102279	0.0135178	0	1	0	0	1
Unknown 030	5	5	5	5	5	5	0.254404	-0.096341	0.00925494	-0.253897	0.511243	0.912969	0.998656	1	0.913614	0.444711	0	0	0	0	0
Unknown 031	5	5	5	5	5	5	1.0118	0.858166	0.736116	1.07371	1.14048	0.00130416	0.0062026	0.0208378	0.000631929	0.000307912	1	1	1	1	1
Unknown 032	5	5	5	5	5	5	0.424113	0.158324	0.225126	-0.0368056	0.734785	0.624455	0.98771	0.94742	0.999989	0.159956	0	0	0	0	0
Unknown 033	5	5	5	5	5	5	-0.420982	-0.229593	-0.416024	-0.26815	-0.128208	0.12361	0.619933	0.130402	0.481542	0.93499	0	0	0	0	0
Unknown 034	5	5	5	5	5	5	-1.7465	-2.19515	-1.89078	-1.75589	-1.49305	0.000423232	2.17269e-05	0.000157984	0.000373381	0.00235939	-1	-1	-1	-1	-1
Unknown 035	5	5	5	5	5	5	-0.462298	-0.389331	-0.617772	-0.66497	-0.249848	0.277215	0.428799	0.090432	0.0619015	0.789946	0	0	0	0	0
Unknown 036	5	5	5	5	5	5	-0.741713	-1.16462	-0.73275	-0.967452	-1.50343	0.287087	0.0397857	0.297396	0.107392	0.00614941	0	-1	0	0	-1
Unknown 037	5	5	5	5	5	5	0.163932	0.670735	0.285763	0.51502	0.362906	0.924773	0.0303697	0.609161	0.126157	0.392634	0	1	0	0	0
Unknown 038	5	5	5	5	5	5	0.352457	0.663187	-0.206611	0.72334	0.489508	0.996535	0.947565	0.999728	0.927354	0.984898	0	0	0	0	0
Unknown 039	5	5	5	5	5	5	0.458304	0.0819814	0.100176	0.369177	0.443556	0.32985	0.998087	0.995151	0.526494	0.3585	0	0	0	0	0
Unknown 040	5	5	5	5	5	5	-0.257268	0.107692	-0.211374	-0.281438	0.0568696	0.869216	0.996262	0.934508	0.826005	0.999823	0	0	0	0	0
Unknown 041	5	5	5	5	5	5	0.19341	0.092082	-0.116557	-0.639888	0.802997	0.997771	0.999938	0.999803	0.750399	0.570181	0	0	0	0	0
Unknown 042	5	5	5	5	5	5	2.18537	1.97982	2.36763	2.0904	1.09731	0.0472857	0.0808401	0.0284981	0.0608808	0.526113	1	0	1	0	0
Unknown 043	5	5	5	5	5	5	-0.108251	0.133702	0.275935	0.403696	0.82711	0.999359	0.998247	0.957437	0.835375	0.260216	0	0	0	0	0
Unknown 044	5	5	5	5	5	5	0.270521	0.195889	0.68879	0.451525	0.397843	0.951159	0.987132	0.370034	0.733678	0.813826	0	0	0	0	0
Unknown 045	5	5	5	5	5	5	-0.274847	1.05888	0.682418	0.787333	0.743133	0.915824	0.036798	0.26645	0.162698	0.201479	0	1	0	0	0
Unknown 046	5	5	5	5	5	5	-0.612784	-0.272313	-0.705797	-0.538854	0.131427	0.618582	0.973414	0.492729	0.720277	0.99901	0	0	0	0	0
Unknown 047	5	5	5	5	5	5	0.56726	0.0471342	0.378431	1.15864	0.446885	0.458705	0.999977	0.786128	0.0252562	0.668197	0	0	0	1	0
Unknown 048	5	5	5	5	5	5	-0.241776	-0.162344	-0.220355	-0.291537	-0.130431	0.549712	0.838313	0.630475	0.378534	0.923025	0	0	0	0	0
Unknown 049	5	5	5	5	5	5	-1.65956	-2.42134	-1.28281	-2.04538	-2.06774	0.0621098	0.00385921	0.196468	0.0163775	0.0151602	0	-1	0	-1	-1
Unknown 050	5	5	5	5	5	5	-0.565633	-0.215836	-0.38433	-0.462688	-0.522359	0.135423	0.86679	0.441741	0.277152	0.185726	0	0	0	0	0
Unknown 051	5	5	5	5	5	5	-0.908276	-0.249801	-0.781787	-0.819873	-0.430277	0.127563	0.95718	0.225249	0.190946	0.735086	0	0	0	0	0
Unknown 052	5	5	5	5	5	5	0.0280657	0.0931079	-0.158195	0.953904	0.0389766	0.999999	0.999734	0.996671	0.177997	0.999996	0	0	0	0	0
Unknown 053	5	5	5	5	5	5	-0.569113	0.790786	0.140784	-0.173313	0.118792	0.862866	0.65393	0.999671	0.999105	0.999856	0	0	0	0	0
Unknown 054	5	5	5	5	5	5	1.33921	1.0716	1.54302	0.71406	1.05603	0.0820149	0.209285	0.0368771	0.56302	0.220267	0	0	1	0	0
Unknown 055	5	4	5	5	5	5	0.159203	0.51742	0.070883	0.310489	0.562539	0.975246	0.254289	0.999179	0.699807	0.191878	0	0	0	0	0
Unknown 056	5	5	5	5	5	5	1.52838	0.71107	0.586969	1.31521	1.68956	0.275652	0.866993	0.932112	0.407411	0.198758	0	0	0	0	0
Unknown 057	5	5	5	5	5	5	-0.0297378	0.168947	-0.520058	-0.175526	-0.67519	1	0.999314	0.908979	0.999177	0.788726	0	0	0	0	0
Unknown 058	4	5	4	5	5	5	0.248002	0.0719508	0.514579	0.162428	0.213928	0.79454	0.998921	0.207222	0.950928	0.869235	0	0	0	0	0
Unknown 059	5	5	5	5	5	5	-0.128598	-0.332428	-0.256704	-0.204084	0.0174894	0.991228	0.713446	0.86567	0.940333	0.999999	0	0	0	0	0
Unknown 060	5	5	5	5	5	5	0.763072	0.614406	0.539095	0.838627	1.15849	0.106657	0.245985	0.35632	0.0667853	0.00740932	0	0	0	0	1
Unknown 061	5	5	5	5	5	5	-0.280359	-0.0508843	-0.126569	0.0540813	0.176622	0.435957	0.998824	0.936863	0.998429	0.805566	0	0	0	0	0
Unknown 062	5	5	5	5	5	5	-0.514319	-0.259753	-0.457522	-0.390465	-0.229145	0.121134	0.678972	0.193316	0.318165	0.768849	0	0	0	0	0
Unknown 063	5	5	5	5	5	5	0.304618	0.829323	-0.172976	0.768763	-0.0389363	0.99247	0.700383	0.999469	0.754511	1	0	0	0	0	0
Unknown 064	5	5	5	4	5	5	0.908681	-2.10895	1.14602	-0.105275	0.14974	0.905441	0.294006	0.83221	0.999995	0.999974	0	0	0	0	0
Unknown 065	5	5	5	5	5	5	-0.527168	-0.791446	-0.583058	-0.630309	-0.513177	0.383447	0.0930263	0.294922	0.232183	0.407752	0	0	0	0	0
Unknown 066	4	4	2	5	4	4	0.701181	-0.23265	0.605505	0.499934	0.16716	0.84858	0.999386	0.888511	0.954104	0.999669	0	0	0	0	0
Unknown 067	5	5	5	5	5	5	0.55983	-0.34342	0.477991	0.642393	0.370609	0.693599	0.934305	0.800769	0.57982	0.913208	0	0	0	0	0
Unknown 068	5	5	5	5	5	5	0.0219079	-0.533302	0.0841561	-0.190266	-0.479689	1	0.964155	0.999994	0.999671	0.976797	0	0	0	0	0
Unknown 069	5	5	5	5	5	5	-0.374084	0.136289	-0.147202	0.248181	0.166598	0.52453	0.981941	0.975032	0.830125	0.95873	0	0	0	0	0
Unknown 070	5	5	5	5	5	5	-0.0031182	0.151601	-0.0358905	-0.381741	-0.342531	1	0.950807	0.999935	0.378396	0.477839	0	0	0	0	0
Unknown 071	5	5	5	5	5	5	0.133669	0.150559	-0.139735	-0.56733	-0.571437	0.98479	0.974826	0.981587	0.186525	0.181538	0	0	0	0	0
Unknown 072	4	5	5	5	5	5	-0.461231	-0.135193	-0.317207	-0.282895	-0.307248	0.207862	0.963073	0.523245	0.621624	0.551305	0	0	0	0	0
Unknown 073	5	5	5	5	5	5	-1.09476	-0.639695	-1.30803	-0.927024	-0.824922	0.0236573	0.291369	0.00574052	0.065244	0.115835	-1	0	-1	0	0
Unknown 074	5	5	5	5	5	5	-2.46915	-0.833821	-1.13825	-1.13978	-1.12234	0.0391858	0.806674	0.575058	0.57399	0.587523	-1	0	0	0	0
Unknown 075	5	5	5	5	5	5	0.119857	-0.405057	-0.0188713	0.224923	-0.0884509	0.993628	0.550761	0.999999	0.914867	0.998442	0	0	0	0	0
Unknown 076	5	5	5	5	5	5	-0.0185538	0.534105	0.473791	0.149972	0.317596	0.999999	0.363724	0.473543	0.987479	0.792906	0	0	0	0	0
Unknown 077	5	5	5	5	5	5	-0.0329583	0.0569639	0.187376	-0.00708981	0.19007	0.999984	0.99976	0.947763	1	0.944917	0	0	0	0	0
Unknown 078	5	5	5	5	5	5	-0.952602	-0.985471	-1.38559	-1.3276	-1.278	0.245776	0.220018	0.0466487	0.059418	0.0729848	0	0	-1	0	0
Unknown 079	5	5	4	5	5	5	0.553158	0.406493	0.733795	1.03002	0.704687	0.518799	0.803072	0.266195	0.0656275	0.299673	0	0	0	0	0
Unknown 080	5	5	5	5	5	5	-0.1787	0.468039	-0.0709334	0.296855	0.607341	0.986761	0.629112	0.999826	0.900974	0.394494	0	0	0	0	0
Unknown 081	5	5	5	5	5	5	-0.264864	-0.574777	-0.378925	-0.438213	-0.139308	0.356542	0.00671624	0.101707	0.0472957	0.854244	0	-1	0	-1	0
Unknown 082	5	5	5	5	5	5	-0.26417	-0.465134	-0.100107	-0.247107	0.168388	0.994912	0.944024	0.999952	0.99626	0.999388	0	0	0	0	0
Unknown 083	5	5	5	5	5	5	0.592777	0.862572	0.562212	1.22149	0.82725	0.347238	0.0890091	0.394918	0.00957022	0.108378	0	0	0	1	0
Unknown 084	5	5	5	5	5	5	0.835709	0.898542	1.00297	1.45443	1.12761	0.0556367	0.0360833	0.0171219	0.000551723	0.00671635	0	1	1	1	1
Unknown 085	5	5	4	5	5	5	-0.43322	-0.57558	-0.560665	-0.330709	-0.538493	0.130822	0.041164	0.0336866	0.328773	0.0431481	0	-1	-1	0	-1
Unknown 086	5	5	5	5	5	5	-0.130528	-0.704648	-0.00828384	0.0120646	-0.0767873	0.977213	0.035995	1	1	0.997878	0	-1	0	0	0
Unknown 087	5	5	5	5	5	5	0.168983	0.410287	0.449944	0.106478	0.0839005	0.935686	0.347973	0.269387	0.990421	0.996755	0	0	0	0	0
Unknown 088	5	5	5	5	5	5	0.452748	0.779452	0.432051	0.552323	0.358075	0.823149	0.390493	0.847109	0.692898	0.919194	0	0	0	0	0
Unknown 089	5	5	5	5	5	5	-0.0754301	-0.611089	0.206109	-0.471353	-0.0286728	0.999986	0.835034	0.99808	0.932139	1	0	0	0	0	0
Unknown 090	5	5	5	5	5	5	0.102922	-0.169008	0.140378	-0.276591	-0.228081	0.995634	0.962614	0.982656	0.790952	0.886075	0	0	0	0	0
Unknown 091	5	5	4	5	5	5	1.01671	-0.132515	0.627241	0.818977	0.0285166	0.392514	0.999776	0.790389	0.589506	1	0	0	0	0	0
Unknown 092	5	5	5	5	5	5	-1.06756	-0.0250774	-0.311195	-0.429257	0.170992	0.0261671	0.999999	0.851292	0.639099	0.984891	-1	0	0	0	0
Unknown 093	5	5	5	5	5	5	-0.7165	-1.32907	-0.310503	-0.669133	-0.0391287	0.311223	0.0158721	0.909692	0.371366	0.999994	0	-1	0	0	0
Unknown 094	5	5	2	5	5	4	0.867101	1.31976	1.25427	0.969641	1.3341	0.321808	0.208431	0.0789214	0.229853	0.0783432	0	0	0	0	0
Unknown 095	3	3	0	4	2	3	1.22118	NA	0.491971	1.8641	1.865	0.913037	NA	0.995405	0.79281	0.728893	0	0	0	0	0
Unknown 096	5	5	5	5	5	5	-1.21816	-0.422953	-0.4649	-0.544759	-0.80999	0.290896	0.956982	0.938064	0.890505	0.653619	0	0	0	0	0
Unknown 097	5	5	5	5	5	5	-0.789396	-0.524157	-0.995722	-0.577567	0.114099	0.258171	0.621483	0.106615	0.53627	0.998955	0	0	0	0	0
Unknown 098	5	5	5	5	5	5	0.140997	0.693586	0.102955	-0.10949	0.333281	0.993166	0.210451	0.998408	0.997873	0.808693	0	0	0	0	0
Unknown 099	4	4	5	5	5	5	1.00709	0.828164	0.74927	1.12487	-0.14536	0.605225	0.717168	0.783683	0.46166	0.999782	0	0	0	0	0
Unknown 100	4	3	4	3	5	5	-0.155308	-3.52758	0.0694288	-0.581323	-1.28744	0.999882	0.00244627	0.999998	0.921845	0.392688	0	-1	0	0	0
Unknown 101	5	5	5	4	4	5	0.104374	0.784181	-0.288743	-2.06728	1.72657	0.999994	0.925729	0.999282	0.291823	0.399088	0	0	0	0	0
Unknown 102	5	5	5	5	5	5	-0.193745	-0.112313	-0.0762037	-0.135255	0.360087	0.854107	0.98149	0.996722	0.960202	0.376735	0	0	0	0	0
Unknown 103	4	5	4	4	4	4	3.23405	-0.357291	1.96404	1.62844	2.01626	0.0818867	0.998983	0.479971	0.642652	0.456246	0	0	0	0	0
Unknown 104	5	5	5	5	5	5	1.9554	1.45089	0.900406	1.65445	0.89502	0.22383	0.483115	0.841152	0.362944	0.844075	0	0	0	0	0
Unknown 105	5	5	5	5	5	5	0.693453	1.37392	1.23504	0.806439	0.141488	0.214898	0.00327437	0.00834926	0.119045	0.993247	0	1	1	0	0
Unknown 106	5	5	5	5	5	5	0.12495	0.156628	-0.485685	-0.409438	0.0106314	0.99804	0.994412	0.64983	0.774717	1	0	0	0	0	0
Unknown 107	5	5	5	5	5	5	0.423256	0.528428	0.530047	0.757125	0.54713	0.418972	0.229054	0.226937	0.0447853	0.203573	0	0	0	1	0
Unknown 108	5	5	5	5	5	5	-1.66749	-0.889418	-0.966694	-1.34489	-0.976463	0.117008	0.628026	0.555581	0.26115	0.546452	0	0	0	0	0
Unknown 109	5	5	5	5	5	5	-0.162869	0.177915	0.229173	-0.0885204	0.363906	0.928399	0.901704	0.780121	0.99439	0.396869	0	0	0	0	0
Unknown 110	5	5	5	5	5	5	-0.559469	-0.339572	-0.308915	-0.272616	-0.17062	0.11304	0.506599	0.591659	0.69424	0.929417	0	0	0	0	0
Unknown 111	5	5	5	5	5	5	-0.50512	-1.05974	-0.499652	-0.658375	-0.538463	0.383019	0.0114771	0.392896	0.170739	0.32616	0	-1	0	0	0
Unknown 112	5	5	5	5	5	5	0.461162	0.496587	0.426137	0.186473	0.951259	0.478714	0.410681	0.550645	0.965754	0.0271703	0	0	0	0	1
Unknown 113	5	5	5	5	5	5	-0.76094	-0.396892	-0.364293	-0.913199	-0.424479	0.0880407	0.595746	0.667324	0.0314403	0.536168	0	0	0	-1	0
Unknown 114	5	5	5	5	5	5	-1.19752	-0.492809	-0.635952	-0.471433	-0.276111	0.000738903	0.260779	0.0971332	0.297343	0.754171	-1	0	0	0	0
Unknown 115	1	1	1	1	1	2	NA	NA	NA	NA	NA	NA	NA	NA	NA	NA	0	0	0	0	0
Unknown 116	5	5	5	5	5	5	-0.403792	-0.251999	0.0568205	-0.868279	-0.634956	0.886086	0.981574	0.999984	0.314041	0.596646	0	0	0	0	0
Unknown 117	4	5	5	5	5	5	-0.497615	-0.365581	-0.598171	-0.548907	-0.749103	0.693704	0.873346	0.542458	0.615979	0.342884	0	0	0	0	0
Unknown 118	5	5	5	5	5	5	-0.822293	-1.03362	-1.01703	-1.0455	-0.644876	0.237255	0.0951096	0.102554	0.0902352	0.447682	0	0	0	0	0
Unknown 119	5	5	5	5	5	5	-0.52959	1.26141	-0.7923	-0.721979	-1.19541	0.960106	0.47803	0.832297	0.875534	0.527525	0	0	0	0	0
Unknown 120	4	1	1	2	2	2	NA	NA	1.56232	1.58929	-3.20257	0.841167	0.742031	0.825187	0.816447	0.297594	0	0	0	0	0
Unknown 121	5	5	5	5	5	5	0.00371465	0.0519067	-0.0711755	-0.143685	0.330872	1	0.99992	0.999625	0.989964	0.77224	0	0	0	0	0
Unknown 122	5	5	5	5	5	5	-1.49344	-0.511875	-0.976491	-1.18485	-0.725336	0.00215824	0.515426	0.0566738	0.0160494	0.212578	-1	0	0	-1	0
Unknown 123	3	1	1	0	1	1	NA	NA	NA	NA	NA	0.236789	0.384533	NA	0.408469	0.209295	0	0	0	0	0
Unknown 124	5	5	5	5	5	5	-0.249199	-0.161065	-0.0681355	-0.100893	0.528013	0.915379	0.985156	0.99973	0.998227	0.403059	0	0	0	0	0
Unknown 125	5	5	5	5	5	5	-0.872592	-0.6674	-0.955308	-1.80938	-1.2735	0.261577	0.500166	0.193684	0.00363334	0.0512255	0	0	0	-1	0
Unknown 126	5	5	5	5	5	5	-0.0209736	-0.766818	-0.21374	-0.579785	-1.58536	1	0.344706	0.986696	0.59816	0.00905	0	0	0	0	-1
Unknown 127	3	4	2	3	3	4	-0.146823	-1.11493	0.568356	-0.615822	-0.00518994	0.999853	0.708218	0.950745	0.933636	1	0	0	0	0	0
Unknown 128	5	5	5	5	5	5	-0.378515	0.106008	-0.0567852	-0.573418	0.0124753	0.397992	0.989523	0.999425	0.0962504	1	0	0	0	0	0
Unknown 129	0	3	1	3	4	4	NA	NA	NA	NA	NA	NA	NA	NA	NA	NA	0	0	0	0	0
Unknown 130	5	5	5	5	5	5	-1.69113	-1.25941	-0.761879	-1.55256	-0.924998	0.355302	0.621464	0.913424	0.433326	0.834415	0	0	0	0	0
Unknown 131	5	5	5	5	5	5	0.754616	0.45024	0.312014	0.513121	0.219885	0.7314	0.951309	0.989459	0.920484	0.997866	0	0	0	0	0
Unknown 132	5	5	5	5	5	5	0.31209	-0.10694	0.287962	-0.0674334	-0.21722	0.831631	0.997872	0.869845	0.999767	0.952988	0	0	0	0	0
Unknown 133	5	5	4	5	5	5	1.55623	-0.476989	1.13407	0.494337	1.15911	0.117143	0.944378	0.347271	0.920828	0.32788	0	0	0	0	0
Unknown 134	5	5	5	5	5	5	0.0755877	-0.128635	0.129692	0.491325	0.285105	0.999824	0.997746	0.99766	0.639956	0.93137	0	0	0	0	0
Unknown 135	4	5	4	5	5	5	1.17778	1.26453	1.46039	1.12099	1.48634	0.323295	0.308042	0.163216	0.365869	0.152395	0	0	0	0	0
Unknown 136	5	5	5	5	5	5	-0.254494	-1.13164	-0.287677	-3.53871	-0.458037	0.997623	0.495799	0.995809	0.00100653	0.968106	0	0	0	-1	0
Unknown 137	5	5	5	5	5	5	-0.554537	-0.535888	-0.644484	-0.773677	-0.212101	0.51601	0.546975	0.377964	0.22467	0.976924	0	0	0	0	0
Unknown 138	5	5	4	5	4	5	-0.107574	0.191712	-0.443701	-0.397372	-0.171846	0.99988	0.998525	0.928085	0.962493	0.998839	0	0	0	0	0
Unknown 139	5	5	5	5	5	5	-0.577091	-0.583481	-0.820375	-0.748831	-1.13451	0.636286	0.627098	0.32101	0.402501	0.0983291	0	0	0	0	0
Unknown 140	5	5	5	5	5	5	-1.04891	-0.00818455	0.712198	0.445434	-0.280522	0.454172	1	0.771972	0.953724	0.993499	0	0	0	0	0
Unknown 141	1	2	1	2	1	2	NA	NA	NA	NA	NA	NA	NA	NA	NA	NA	0	0	0	0	0
Unknown 142	0	2	1	3	1	0	NA	NA	NA	NA	NA	NA	NA	NA	NA	NA	0	0	0	0	0
Unknown 143	5	5	5	5	5	5	0.689147	0.680867	0.0738559	0.25818	1.23585	0.739105	0.747499	0.999984	0.993536	0.239783	0	0	0	0	0
Unknown 144	1	1	1	2	2	0	NA	NA	NA	NA	NA	NA	NA	NA	NA	NA	0	0	0	0	0
Unknown 145	5	5	5	5	5	5	1.32435	0.329423	1.17618	0.462239	1.1844	0.149748	0.975613	0.231064	0.909425	0.225696	0	0	0	0	0
Unknown 146	5	5	5	5	5	5	0.401536	-0.13624	0.182074	0.19293	0.218146	0.430657	0.979389	0.934412	0.918825	0.875795	0	0	0	0	0
Unknown 147	5	5	5	5	5	5	-0.275782	-0.267998	-0.24444	-0.445836	-0.520367	0.952903	0.957918	0.970933	0.761904	0.646869	0	0	0	0	0
Unknown 148	5	5	4	4	4	4	-1.96778	-1.66204	-2.11974	-1.43875	-1.9436	0.736673	0.866647	0.72561	0.918982	0.783975	0	0	0	0	0
Unknown 149	5	5	5	5	5	5	-0.667286	-0.273961	-0.430588	-0.605701	0.110284	0.22444	0.891217	0.608861	0.302014	0.997583	0	0	0	0	0
Unknown 150	2	3	2	4	3	4	-0.0279022	0.26357	-0.273297	0.453659	-0.132337	1	0.9999	0.99976	0.99792	0.999993	0	0	0	0	0
Unknown 151	5	5	5	5	5	5	-0.209121	0.374438	0.345562	-0.0847742	0.0570155	0.981273	0.834473	0.872052	0.999715	0.999959	0	0	0	0	0
Unknown 152	3	5	4	5	5	5	-1.2867	-0.949843	-1.28287	-1.42132	-1.55286	0.0703145	0.267973	0.0711174	0.0410594	0.0237228	0	0	0	-1	-1
Unknown 153	4	3	2	5	4	5	-1.70067	-5.81258	-0.502464	-2.64481	-2.33865	0.799592	0.0378942	0.997351	0.381039	0.444283	0	-1	0	0	0
Unknown 154	5	5	5	5	5	5	-0.210223	-0.0525862	0.0376162	0.273223	0.383315	0.856575	0.999629	0.999928	0.695449	0.399007	0	0	0	0	0
Unknown 155	5	5	5	5	5	5	0.0958124	-0.383455	-0.46374	-0.200162	-0.522893	0.996705	0.527812	0.353896	0.925468	0.252515	0	0	0	0	0
Unknown 156	5	5	5	5	5	5	-0.14292	-0.0314316	-0.700441	-0.256949	-0.424655	0.993341	0.999996	0.217272	0.924494	0.653054	0	0	0	0	0
Unknown 157	5	5	5	5	5	4	-1.024	0.325582	-0.687581	-0.0236324	-0.949297	0.246217	0.962476	0.599872	1	0.360146	0	0	0	0	0
Unknown 158	5	5	5	3	5	5	-0.715429	-2.64969	-0.287106	-0.811139	-1.79815	0.881084	0.0244314	0.998633	0.822018	0.180767	0	-1	0	0	0
Unknown 159	4	4	5	3	5	5	0.514146	-2.44078	1.20123	-0.368108	-0.937507	0.983962	0.0986329	0.747406	0.995392	0.819177	0	0	0	0	0
Unknown 160	1	1	1	0	2	1	NA	NA	NA	NA	NA	NA	NA	NA	NA	NA	0	0	0	0	0
Unknown 161	4	4	4	5	3	4	-1.75448	-1.41041	-1.98852	-1.53159	-0.839285	0.412462	0.606631	0.260743	0.602104	0.911097	0	0	0	0	0
Unknown 162	0	2	0	0	2	2	NA	NA	NA	NA	NA	NA	NA	NA	NA	NA	0	0	0	0	0
Unknown 163	0	2	1	1	1	2	NA	NA	NA	NA	NA	NA	NA	NA	NA	NA	0	0	0	0	0
Unknown 164	0	1	0	1	2	0	NA	NA	NA	NA	NA	NA	NA	NA	NA	NA	0	0	0	0	0
Unknown 165	0	1	1	1	0	1	NA	NA	NA	NA	NA	NA	NA	NA	NA	NA	0	0	0	0	0
Unknown 166	1	2	0	1	2	3	NA	NA	NA	NA	NA	NA	NA	NA	NA	NA	0	0	0	0	0
Unknown 167	1	1	0	1	1	2	NA	NA	NA	NA	NA	NA	NA	NA	NA	NA	0	0	0	0	0
Unknown 168	5	5	2	4	4	2	0.404546	0.900312	-0.421138	0.34954	-0.313451	0.989294	0.912587	0.990134	0.995745	0.999096	0	0	0	0	0
Unknown 169	2	3	1	1	0	0	0.630473	NA	NA	NA	NA	0.533095	0.309358	0.944373	NA	NA	0	0	0	0	0
Unknown 170	2	1	1	2	1	0	NA	NA	-0.330635	NA	NA	0.616069	0.999978	0.605529	0.842767	NA	0	0	0	0	0
Unknown 171	5	5	5	5	5	5	-0.770035	-0.323213	-0.71185	-0.449557	-0.36431	0.213575	0.876943	0.274629	0.679324	0.819814	0	0	0	0	0
Unknown 172	0	0	0	3	1	1	NA	NA	NA	NA	NA	NA	NA	NA	NA	NA	0	0	0	0	0
Unknown 173	5	5	5	5	5	5	0.250071	-0.821083	0.762016	0.312651	-0.0828506	0.99979	0.9534	0.965308	0.99938	0.999999	0	0	0	0	0
Unknown 174	5	5	5	5	5	5	0.0988985	0.13399	-0.168791	-0.651073	-0.146362	0.999702	0.998713	0.996206	0.533845	0.998048	0	0	0	0	0
Unknown 175	1	1	0	2	0	1	NA	NA	NA	NA	NA	NA	NA	NA	NA	NA	0	0	0	0	0
Unknown 176	5	5	5	5	5	5	-0.291596	-0.380906	-0.254788	-0.602167	-0.387141	0.836398	0.658882	0.894947	0.255346	0.645571	0	0	0	0	0
Unknown 177	5	5	5	5	5	4	-0.395156	-0.478788	0.466655	-0.160255	0.671204	0.993929	0.98577	0.987267	0.999918	0.95487	0	0	0	0	0
Unknown 178	5	5	5	5	5	5	-0.881129	-0.394192	-2.03727	-0.482196	-0.244324	0.375428	0.922088	0.0045818	0.845304	0.988797	0	0	-1	0	0
Unknown 179	2	2	3	0	0	0	-2.94825	-2.53225	NA	NA	NA	0.0710514	0.0843303	NA	NA	NA	0	0	0	0	0
Unknown 180	0	0	2	1	1	1	NA	NA	NA	NA	NA	NA	NA	NA	NA	NA	0	0	0	0	0
Unknown 181	1	0	0	2	0	1	NA	NA	NA	NA	NA	NA	NA	NA	NA	NA	0	0	0	0	0
Unknown 182	0	2	1	2	0	0	NA	NA	NA	NA	NA	NA	NA	NA	NA	NA	0	0	0	0	0
Unknown 183	3	3	1	4	3	4	-0.117962	NA	0.1302	0.220539	0.410952	0.999657	0.975566	0.99924	0.993576	0.898848	0	0	0	0	0
Unknown 184	0	1	1	0	2	2	NA	NA	NA	NA	NA	NA	NA	NA	NA	NA	0	0	0	0	0
Unknown 185	0	3	1	2	2	1	NA	NA	NA	NA	NA	NA	NA	NA	NA	NA	0	0	0	0	0
Unknown 186	5	5	5	5	5	5	0.0646017	0.156621	0.308317	0.425152	0.109182	0.99992	0.994482	0.909935	0.751846	0.998978	0	0	0	0	0
Unknown 187	5	5	5	5	5	5	0.583518	-0.793145	0.36827	-0.110542	0.0390294	0.678105	0.407069	0.921494	0.999616	0.999998	0	0	0	0	0
Unknown 188	0	0	1	1	1	0	NA	NA	NA	NA	NA	NA	NA	NA	NA	NA	0	0	0	0	0
Unknown 189	0	0	1	4	2	0	NA	NA	NA	NA	NA	NA	NA	NA	NA	NA	0	0	0	0	0
Unknown 190	3	3	0	1	2	3	2.3545	NA	NA	1.0885	0.288367	0.476689	NA	0.999999	0.936985	0.999262	0	0	0	0	0
Unknown 191	5	5	5	3	5	5	-1.59873	-0.897592	-0.644562	-0.860769	-0.261722	0.0247733	0.330632	0.740773	0.36799	0.982892	-1	0	0	0	0
Unknown 192	5	5	5	5	5	5	0.180233	-0.782453	-0.251352	-0.177891	0.740336	0.998435	0.597247	0.992731	0.998533	0.644112	0	0	0	0	0

## Sheet: S5-Amplicon BrayCurtisPERMANOVA
16S rRNA gene amplicon sequencing Bray-Curtis PERMANOVA stats
Fac.1	Fac.2	F.stat	R2	p.value
Overall	Overall	4.42536	0.16136	0.001
10	0	1.7238	0.22318	0.034
180	0	2.72308	0.280063	0.011
20	0	1.67707	0.218451	0.036
30	0	1.17943	0.190864	0.208
90	0	1.63417	0.189268	0.044
180	10	3.22512	0.315411	0.009
20	10	0.943231	0.135849	0.812
30	10	1.1151	0.182352	0.171
90	10	1.56298	0.182528	0.022
20	180	2.94967	0.296459	0.007
30	180	2.37134	0.283269	0.019
90	180	1.61368	0.167852	0.024
30	20	1.06209	0.175202	0.321
90	20	1.40924	0.167582	0.065
90	30	1.22863	0.169967	0.196
ITS region amplicon sequencing Bray-Curtis PERMANOVA stats
Fac.1	Fac.2	F.stat	R2	p.value
Overall	Overall	2.85772	0.106402	0.006
180	10	2.01115	0.200891	0.024
90	10	1.11956	0.157251	0.331
0	10	1.01469	0.126603	0.443
30	10	1.61304	0.167797	0.098
20	10	1.41539	0.168191	0.238
90	180	1.37935	0.18692	0.197
0	180	2.18095	0.237552	0.033
30	180	1.99342	0.199474	0.039
20	180	2.51673	0.264453	0.009
0	90	0.895428	0.151885	0.546
30	90	0.615526	0.0930427	0.875
20	90	1.01947	0.169362	0.431
30	0	1.10907	0.136769	0.282
20	0	1.15828	0.161809	0.327
20	30	1.91086	0.214442	0.021

## Sheet: S6- 16S pairwise t-test stats
Fac.1	Fac.2	t.stat	p.value	Taxonomy
10	0	0.579731	0.815472	Low Abundance
180	0	1.69541	0.815472	Low Abundance
20	0	0.927527	0.815472	Low Abundance
30	0	1.19339	0.815472	Low Abundance
90	0	0.999119	0.815472	Low Abundance
180	10	1.10943	0.815472	Low Abundance
20	10	0.333385	0.815472	Low Abundance
30	10	0.629088	0.815472	Low Abundance
90	10	0.387801	0.815472	Low Abundance
20	180	0.824757	0.815472	Low Abundance
30	180	0.414608	0.815472	Low Abundance
90	180	0.840003	0.815472	Low Abundance
30	20	0.329165	0.815472	Low Abundance
90	20	0.0433546	0.965454	Low Abundance
90	30	-0.304451	0.815472	Low Abundance
10	0	-1.32459	0.403212	p__Acidobacteriota
180	0	6.39398	0.0097483	p__Acidobacteriota
20	0	0.372998	0.782871	p__Acidobacteriota
30	0	-2.86077	0.171675	p__Acidobacteriota
90	0	-0.10383	0.921532	p__Acidobacteriota
180	10	4.62837	0.0222752	p__Acidobacteriota
20	10	1.29727	0.403212	p__Acidobacteriota
30	10	-0.563165	0.747995	p__Acidobacteriota
90	10	1.02216	0.472596	p__Acidobacteriota
20	180	3.64282	0.0360864	p__Acidobacteriota
30	180	6.79691	0.0097483	p__Acidobacteriota
90	180	4.28723	0.015492	p__Acidobacteriota
30	20	-2.21866	0.171675	p__Acidobacteriota
90	20	-0.359866	0.782871	p__Acidobacteriota
90	30	1.93989	0.193379	p__Acidobacteriota
10	0	-1.09599	0.51942	p__Actinobacteriota
180	0	-1.54797	0.416954	p__Actinobacteriota
20	0	-2.25722	0.365303	p__Actinobacteriota
30	0	-2.75375	0.25506	p__Actinobacteriota
90	0	-1.5975	0.416954	p__Actinobacteriota
180	10	-0.959861	0.51942	p__Actinobacteriota
20	10	-2.59507	0.25506	p__Actinobacteriota
30	10	-3.26783	0.25506	p__Actinobacteriota
90	10	-0.997569	0.51942	p__Actinobacteriota
20	180	0.177986	0.866251	p__Actinobacteriota
30	180	0.785044	0.582481	p__Actinobacteriota
90	180	-0.196232	0.866251	p__Actinobacteriota
30	20	-1.28041	0.519232	p__Actinobacteriota
90	20	0.565052	0.686883	p__Actinobacteriota
90	30	1.33298	0.495706	p__Actinobacteriota
10	0	0.1202	0.945551	p__Bacteroidota
180	0	1.55081	0.571804	p__Bacteroidota
20	0	-0.344251	0.945551	p__Bacteroidota
30	0	3.50343	0.517832	p__Bacteroidota
90	0	0.812098	0.827789	p__Bacteroidota
180	10	1.36052	0.571804	p__Bacteroidota
20	10	-0.371809	0.945551	p__Bacteroidota
30	10	2.30968	0.517832	p__Bacteroidota
90	10	0.73381	0.827789	p__Bacteroidota
20	180	1.32559	0.571804	p__Bacteroidota
30	180	0.0717626	0.945551	p__Bacteroidota
90	180	0.227186	0.945551	p__Bacteroidota
30	20	1.63094	0.571804	p__Bacteroidota
90	20	0.864455	0.827789	p__Bacteroidota
90	30	-0.215715	0.945551	p__Bacteroidota
10	0	-2.88166	0.0829112	p__Chloroflexi
180	0	9.15446	0.00249212	p__Chloroflexi
20	0	0.120574	0.910339	p__Chloroflexi
30	0	-0.81474	0.536555	p__Chloroflexi
90	0	2.85583	0.0801276	p__Chloroflexi
180	10	7.81412	0.00351649	p__Chloroflexi
20	10	2.39577	0.0829112	p__Chloroflexi
30	10	1.51993	0.239135	p__Chloroflexi
90	10	4.21973	0.0164291	p__Chloroflexi
20	180	5.95649	0.00508902	p__Chloroflexi
30	180	6.00547	0.0164291	p__Chloroflexi
90	180	3.42616	0.0260036	p__Chloroflexi
30	20	-0.734451	0.536555	p__Chloroflexi
90	20	2.0866	0.103201	p__Chloroflexi
90	30	2.59745	0.0829112	p__Chloroflexi
10	0	-2.02645	0.258195	p__Crenarchaeota
180	0	1.63735	0.276188	p__Crenarchaeota
20	0	-3.39659	0.135205	p__Crenarchaeota
30	0	-2.27055	0.258195	p__Crenarchaeota
90	0	-1.92152	0.258195	p__Crenarchaeota
180	10	2.6481	0.135205	p__Crenarchaeota
20	10	0.127859	0.925405	p__Crenarchaeota
30	10	0.22301	0.925405	p__Crenarchaeota
90	10	0.298891	0.925405	p__Crenarchaeota
20	180	3.66902	0.11977	p__Crenarchaeota
30	180	2.89533	0.135205	p__Crenarchaeota
90	180	2.59444	0.135205	p__Crenarchaeota
30	20	0.145701	0.925405	p__Crenarchaeota
90	20	0.246598	0.925405	p__Crenarchaeota
90	30	0.0978641	0.925405	p__Crenarchaeota
10	0	0.0691557	0.947148	p__Firmicutes
180	0	-6.00411	0.0133121	p__Firmicutes
20	0	-0.359165	0.790347	p__Firmicutes
30	0	0.631758	0.719324	p__Firmicutes
90	0	-2.62388	0.105674	p__Firmicutes
180	10	-6.0253	0.0133121	p__Firmicutes
20	10	-0.40092	0.790347	p__Firmicutes
30	10	0.601535	0.719324	p__Firmicutes
90	10	-2.6422	0.105674	p__Firmicutes
20	180	-5.6885	0.0133121	p__Firmicutes
30	180	-6.11497	0.0133121	p__Firmicutes
90	180	-2.78976	0.0718104	p__Firmicutes
30	20	0.695498	0.719324	p__Firmicutes
90	20	-2.38626	0.106602	p__Firmicutes
90	30	-2.74634	0.105674	p__Firmicutes
10	0	3.40147	0.0802751	p__Gemmatimonadota
180	0	4.9028	0.043747	p__Gemmatimonadota
20	0	2.57222	0.127279	p__Gemmatimonadota
30	0	2.56991	0.127279	p__Gemmatimonadota
90	0	2.9682	0.0802751	p__Gemmatimonadota
180	10	-0.0224915	0.983127	p__Gemmatimonadota
20	10	-2.011	0.225752	p__Gemmatimonadota
30	10	-1.78676	0.242657	p__Gemmatimonadota
90	10	-0.86436	0.485522	p__Gemmatimonadota
20	180	3.91127	0.043747	p__Gemmatimonadota
30	180	3.11388	0.0829171	p__Gemmatimonadota
90	180	1.22767	0.360341	p__Gemmatimonadota
30	20	0.260171	0.865423	p__Gemmatimonadota
90	20	1.25057	0.360341	p__Gemmatimonadota
90	30	0.996742	0.447352	p__Gemmatimonadota
10	0	1.7789	0.48261	p__Myxococcota
180	0	0.759001	0.592473	p__Myxococcota
20	0	-0.172213	0.9061	p__Myxococcota
30	0	1.54127	0.533051	p__Myxococcota
90	0	2.05454	0.311974	p__Myxococcota
180	10	-0.321001	0.88071	p__Myxococcota
20	10	-2.909	0.311974	p__Myxococcota
30	10	-1.0156	0.585089	p__Myxococcota
90	10	0.943228	0.585089	p__Myxococcota
20	180	0.964863	0.585089	p__Myxococcota
30	180	-0.12555	0.9061	p__Myxococcota
90	180	-0.771867	0.592473	p__Myxococcota
30	20	2.67813	0.311974	p__Myxococcota
90	20	2.7256	0.311974	p__Myxococcota
90	30	1.34317	0.533051	p__Myxococcota
10	0	0.57412	0.695123	p__Planctomycetota
180	0	4.90039	0.0337679	p__Planctomycetota
20	0	4.29873	0.059875	p__Planctomycetota
30	0	6.52367	0.0189874	p__Planctomycetota
90	0	2.22926	0.239283	p__Planctomycetota
180	10	2.34278	0.235363	p__Planctomycetota
20	10	1.69151	0.336	p__Planctomycetota
30	10	1.35717	0.436773	p__Planctomycetota
90	10	1.23606	0.436773	p__Planctomycetota
20	180	1.04091	0.498917	p__Planctomycetota
30	180	2.08389	0.239283	p__Planctomycetota
90	180	0.827328	0.545551	p__Planctomycetota
30	20	-0.943796	0.545551	p__Planctomycetota
90	20	-0.117317	0.910529	p__Planctomycetota
90	30	0.378333	0.774914	p__Planctomycetota
10	0	1.88183	0.272963	p__Proteobacteria
180	0	2.32981	0.213665	p__Proteobacteria
20	0	-0.63129	0.595427	p__Proteobacteria
30	0	1.49182	0.30892	p__Proteobacteria
90	0	2.79642	0.213665	p__Proteobacteria
180	10	0.904535	0.542858	p__Proteobacteria
20	10	-2.03224	0.272963	p__Proteobacteria
30	10	-0.650195	0.595427	p__Proteobacteria
90	10	0.658518	0.595427	p__Proteobacteria
20	180	2.46203	0.213665	p__Proteobacteria
30	180	1.43696	0.30892	p__Proteobacteria
90	180	0.480191	0.648354	p__Proteobacteria
30	20	1.7142	0.30892	p__Proteobacteria
90	20	2.65197	0.213665	p__Proteobacteria
90	30	1.52738	0.30892	p__Proteobacteria

## Sheet: S7- ITS pairwise t-test stats
Fac.1	Fac.2	t.stat	p.value	Taxonomy
180	10	1.48108	0.811578	p__?
90	10	1.19689	0.811578	p__?
0	10	0.531779	0.811578	p__?
30	10	0.229397	0.907597	p__?
20	10	0.200755	0.907597	p__?
90	180	0.489988	0.811578	p__?
0	180	0.917843	0.811578	p__?
30	180	1.31311	0.811578	p__?
20	180	1.02919	0.811578	p__?
0	90	0.855439	0.811578	p__?
30	90	1.00229	0.811578	p__?
20	90	0.798496	0.811578	p__?
30	0	0.607327	0.811578	p__?
20	0	0.598232	0.811578	p__?
20	30	-0.000333657	0.999745	p__?
180	10	0.153738	0.960781	p__Ascomycota
90	10	-0.166394	0.960781	p__Ascomycota
0	10	0.275934	0.960781	p__Ascomycota
30	10	0.826171	0.960781	p__Ascomycota
20	10	-1.2141	0.960781	p__Ascomycota
90	180	0.228612	0.960781	p__Ascomycota
0	180	0.271679	0.960781	p__Ascomycota
30	180	-0.107475	0.960781	p__Ascomycota
20	180	0.730719	0.960781	p__Ascomycota
0	90	-0.0541167	0.960781	p__Ascomycota
30	90	-0.363452	0.960781	p__Ascomycota
20	90	0.310883	0.960781	p__Ascomycota
30	0	0.743638	0.960781	p__Ascomycota
20	0	-0.7293	0.960781	p__Ascomycota
20	30	1.62679	0.960781	p__Ascomycota
180	10	-0.806461	0.614576	p__Basidiobolomycota
90	10	-1.75451	0.558972	p__Basidiobolomycota
0	10	0.280894	0.844912	p__Basidiobolomycota
30	10	-2.16841	0.558972	p__Basidiobolomycota
20	10	-1.45919	0.558972	p__Basidiobolomycota
90	180	1.18086	0.558972	p__Basidiobolomycota
0	180	-0.535796	0.761507	p__Basidiobolomycota
30	180	1.2724	0.558972	p__Basidiobolomycota
20	180	0.348081	0.844912	p__Basidiobolomycota
0	90	-1.57679	0.558972	p__Basidiobolomycota
30	90	-0.207279	0.846388	p__Basidiobolomycota
20	90	-1.02373	0.584716	p__Basidiobolomycota
30	0	-1.86589	0.558972	p__Basidiobolomycota
20	0	-1.04744	0.558972	p__Basidiobolomycota
20	30	-1.09247	0.558972	p__Basidiobolomycota
180	10	-0.909627	0.787482	p__Basidiomycota
90	10	0.433366	0.7969	p__Basidiomycota
0	10	-0.414988	0.7969	p__Basidiomycota
30	10	0.895818	0.787482	p__Basidiomycota
20	10	-0.633027	0.7969	p__Basidiomycota
90	180	-1.28533	0.787482	p__Basidiomycota
0	180	-1.23778	0.787482	p__Basidiomycota
30	180	-1.58235	0.787482	p__Basidiomycota
20	180	-0.172478	0.930263	p__Basidiomycota
0	90	-0.0482159	0.963508	p__Basidiomycota
30	90	-0.801974	0.7969	p__Basidiomycota
20	90	0.939565	0.787482	p__Basidiomycota
30	0	0.457481	0.7969	p__Basidiomycota
20	0	-0.918099	0.787482	p__Basidiomycota
20	30	1.19004	0.787482	p__Basidiomycota
180	10	1.02192	0.818145	Low Abundance
90	10	0.0389344	0.969179	Low Abundance
0	10	-1.0664	0.818145	Low Abundance
30	10	-0.776461	0.818145	Low Abundance
20	10	0.291583	0.956657	Low Abundance
90	180	0.762097	0.818145	Low Abundance
0	180	-0.0654013	0.969179	Low Abundance
30	180	1.64758	0.793535	Low Abundance
20	180	0.497819	0.847409	Low Abundance
0	90	-0.802615	0.818145	Low Abundance
30	90	0.695067	0.818145	Low Abundance
20	90	-0.217302	0.956657	Low Abundance
30	0	-1.67981	0.793535	Low Abundance
20	0	-0.540927	0.847409	Low Abundance
20	30	-0.917682	0.818145	Low Abundance
180	10	0.857376	0.790541	p__Mortierellomycota
90	10	0.874506	0.790541	p__Mortierellomycota
0	10	-0.388213	0.832218	p__Mortierellomycota
30	10	0.221308	0.832218	p__Mortierellomycota
20	10	2.7645	0.263055	p__Mortierellomycota
90	180	-0.262691	0.832218	p__Mortierellomycota
0	180	0.334501	0.832218	p__Mortierellomycota
30	180	0.886881	0.790541	p__Mortierellomycota
20	180	-2.0421	0.430048	p__Mortierellomycota
0	90	0.489639	0.832218	p__Mortierellomycota
30	90	0.838453	0.790541	p__Mortierellomycota
20	90	-0.97078	0.790541	p__Mortierellomycota
30	0	-0.275007	0.832218	p__Mortierellomycota
20	0	1.84933	0.527666	p__Mortierellomycota
20	30	-4.02428	0.075973	p__Mortierellomycota

## Sheet: S8 Pearson Correlation
Node1	Node1 NAME (single lipid)	Node2	Node2 NAME Genus_Class	Node2 Bacterial or Fungal	corr	corr pos or neg	pvalue	Genus	Class	Phylum
Cer(d18:0/16:0(2OH))_B;Cer(t18:0/16:0)_B	Cer(d18:0/16:0(2OH))_B	8470362fab9b39cb1e85d6b20d4523ed	g__?_c__Myxococcia	Bacterial	-0.754002	negative	5.06157e-05	g__?	c__Myxococcia	p__Myxococcota
Cer(d18:0/22:0(2OH))_A;Cer(d20:0/20:0(2OH))_A;Cer(t18:0/22:0)_A	Cer(d18:0/22:0(2OH))_A	0baf12d017a63ca09d92e1e841868302	g__?_c__?_p__?_1	Fungal	-0.982182	negative	5.41012e-16	g__?	c__?	p__?
Cer(d18:0/22:0(2OH))_A;Cer(d20:0/20:0(2OH))_A;Cer(t18:0/22:0)_A	Cer(d18:0/22:0(2OH))_A	0f10ab3c9d2eb4d58032af744f393075	g__?_c__?_p__?_2	Fungal	-0.982182	negative	5.41012e-16	g__?	c__?	p__?
Cer(d18:0/22:0(2OH))_A;Cer(d20:0/20:0(2OH))_A;Cer(t18:0/22:0)_A	Cer(d18:0/22:0(2OH))_A	4f33539d2dd958e8b1f5df5ff7b1ed6a	g__?_c__?_p__?_5	Fungal	-0.982182	negative	5.41012e-16	g__?	c__?	p__?
Cer(d18:0/22:0(2OH))_A;Cer(d20:0/20:0(2OH))_A;Cer(t18:0/22:0)_A	Cer(d18:0/22:0(2OH))_A	c4322f72ea2d07cb89e93705a37bdb70	g__?_c__?_p__?_10	Fungal	-0.786459	negative	1.42424e-05	g__?	c__?	p__?
Cer(d18:0/22:0(2OH))_A;Cer(d20:0/20:0(2OH))_A;Cer(t18:0/22:0)_A	Cer(d18:0/22:0(2OH))_A	c44e4f83b6e023124ccef23bff26cc27	g__?_c__?_p__?_11	Bacterial	-0.982182	negative	5.41012e-16	g__?	c__?	p__?
Cer(d18:0/22:0(2OH))_A;Cer(d20:0/20:0(2OH))_A;Cer(t18:0/22:0)_A	Cer(d18:0/22:0(2OH))_A	e824f888d8843b7a2be567bff7cc101d	g__?_c__?_p__?_12	Fungal	-0.934943	negative	1.87092e-10	g__?	c__?	p__?
Cer(d18:0/22:0(2OH))_A;Cer(d20:0/20:0(2OH))_A;Cer(t18:0/22:0)_A	Cer(d18:0/22:0(2OH))_A	fb1dfb9a9629c909f5a5f4de39c73c29	g__?_c__?_p__?_14	Fungal	-0.982182	negative	5.41012e-16	g__?	c__?	p__?
Cer(d18:0/22:0(2OH))_A;Cer(d20:0/20:0(2OH))_A;Cer(t18:0/22:0)_A	Cer(d18:0/22:0(2OH))_A	110c595383f9bf7a45ca1144b2efa445	g__?_c__?_p__Proteobacteria	Bacterial	-0.982182	negative	5.41012e-16	g__?	c__?	p__Proteobacteria
Cer(d18:0/22:0(2OH))_A;Cer(d20:0/20:0(2OH))_A;Cer(t18:0/22:0)_A	Cer(d18:0/22:0(2OH))_A	1235e7e9e990fb52f96e68f6ca7abfca	g__?_c__Acidobacteriae_1	Bacterial	-0.982182	negative	5.41012e-16	g__?	c__Acidobacteriae	p__Acidobacteriota
Cer(d18:0/22:0(2OH))_A;Cer(d20:0/20:0(2OH))_A;Cer(t18:0/22:0)_A	Cer(d18:0/22:0(2OH))_A	5eeb93448751dd53c2d0b870581611bf	g__?_c__Acidobacteriae_2	Bacterial	-0.982182	negative	5.41012e-16	g__?	c__Acidobacteriae	p__Acidobacteriota
Cer(d18:0/22:0(2OH))_A;Cer(d20:0/20:0(2OH))_A;Cer(t18:0/22:0)_A	Cer(d18:0/22:0(2OH))_A	c7a2ebc126c24dfda0789e4b836ccfe3	g__?_c__Alphaproteobacteria_2	Bacterial	-0.789199	negative	1.26716e-05	g__?	c__Alphaproteobacteria	p__Proteobacteria
Cer(d18:0/22:0(2OH))_A;Cer(d20:0/20:0(2OH))_A;Cer(t18:0/22:0)_A	Cer(d18:0/22:0(2OH))_A	169d73ed8047e53c79e4cb954bb05104	g__?_c__Dothideomycetes	Fungal	-0.982182	negative	5.41012e-16	g__?	c__Dothideomycetes	p__Ascomycota
Cer(d18:0/22:0(2OH))_A;Cer(d20:0/20:0(2OH))_A;Cer(t18:0/22:0)_A	Cer(d18:0/22:0(2OH))_A	3ddeffb066899e215cbc9a5327a2f2ae	g__?_c__Gammaproteobacteria_1	Bacterial	-0.839435	negative	1.04094e-06	g__?	c__Gammaproteobacteria	p__Proteobacteria
Cer(d18:0/22:0(2OH))_A;Cer(d20:0/20:0(2OH))_A;Cer(t18:0/22:0)_A	Cer(d18:0/22:0(2OH))_A	6d691908f9e5cf84c52702c7db15757a	g__?_c__Gammaproteobacteria_4	Bacterial	-0.982182	negative	5.41012e-16	g__?	c__Gammaproteobacteria	p__Proteobacteria
Cer(d18:0/22:0(2OH))_A;Cer(d20:0/20:0(2OH))_A;Cer(t18:0/22:0)_A	Cer(d18:0/22:0(2OH))_A	3a0141bbe27040ff4f402e0ba8593725	g__?_c__Leotiomycetes	Fungal	-0.979792	negative	1.88549e-15	g__?	c__Leotiomycetes	p__Ascomycota
Cer(d18:0/22:0(2OH))_A;Cer(d20:0/20:0(2OH))_A;Cer(t18:0/22:0)_A	Cer(d18:0/22:0(2OH))_A	2a3a6f283eb405f58ef1e90a3f176547	g__?_c__Vicinamibacteria	Bacterial	-0.982182	negative	5.41012e-16	g__?	c__Vicinamibacteria	p__Acidobacteriota
Cer(d18:0/22:0(2OH))_A;Cer(d20:0/20:0(2OH))_A;Cer(t18:0/22:0)_A	Cer(d18:0/22:0(2OH))_A	4a90fc52f5211cdc13d948f442567338	g__27F-1492R_c__Myxococcia	Bacterial	-0.982182	negative	5.41012e-16	g__27F-1492R	c__Myxococcia	p__Myxococcota
PG(18:1/18:1)_A;PG(16:1/20:1)_A;PG(17:1/19:1)_A	PG(18:1/18:1)_A	3fdb30b9b5dd6a998867bd974c0a1732	g__?_c__Actinobacteria_1	Bacterial	0.782252	positive	1.69863e-05	g__?	c__Actinobacteria	p__Actinobacteriota
Cer(d18:0/22:0(2OH))_A;Cer(d20:0/20:0(2OH))_A;Cer(t18:0/22:0)_A	Cer(d18:0/22:0(2OH))_A	40dfb1d2b8cdb90ba6b1d92479ca46f6	g__67-14_c__Thermoleophilia	Bacterial	-0.982182	negative	5.41012e-16	g__67-14	c__Thermoleophilia	p__Actinobacteriota
Cer(d18:0/22:0(2OH))_A;Cer(d20:0/20:0(2OH))_A;Cer(t18:0/22:0)_A	Cer(d18:0/22:0(2OH))_A	fcdb874d44d4eeb9265aef8b9bbaea6d	g__AKAU4049_c__AKAU4049	Bacterial	-0.982182	negative	5.41012e-16	g__AKAU4049	c__AKAU4049	p__Gemmatimonadota
Cer(d18:0/22:0(2OH))_A;Cer(d20:0/20:0(2OH))_A;Cer(t18:0/22:0)_A	Cer(d18:0/22:0(2OH))_A	cac3c8edebe0cea8bf972b958bedb797	g__AKIW781_c__Chloroflexia_1	Bacterial	-0.982182	negative	5.41012e-16	g__AKIW781	c__Chloroflexia	p__Chloroflexi
Cer(d18:0/22:0(2OH))_A;Cer(d20:0/20:0(2OH))_A;Cer(t18:0/22:0)_A	Cer(d18:0/22:0(2OH))_A	9a4faca501ac6aeffcf00f01ee2efdde	g__AKYH767_c__Bacteroidia_2	Bacterial	-0.982182	negative	5.41012e-16	g__AKYH767	c__Bacteroidia	p__Bacteroidota
Cer(d18:0/22:0(2OH))_A;Cer(d20:0/20:0(2OH))_A;Cer(t18:0/22:0)_A	Cer(d18:0/22:0(2OH))_A	a4cbe987942964b584e95e4efab6a176	g__Bacillus_c__Bacilli_1	Bacterial	-0.920077	negative	1.37576e-09	g__Bacillus	c__Bacilli	p__Firmicutes
Cer(d18:0/22:0(2OH))_A;Cer(d20:0/20:0(2OH))_A;Cer(t18:0/22:0)_A	Cer(d18:0/22:0(2OH))_A	00f3f27b719b0c99a90d31f90b4f52c3	g__Blastococcus_c__Actinobacteria	Bacterial	-0.982182	negative	5.41012e-16	g__Blastococcus	c__Actinobacteria	p__Actinobacteriota
Cer(d18:0/22:0(2OH))_A;Cer(d20:0/20:0(2OH))_A;Cer(t18:0/22:0)_A	Cer(d18:0/22:0(2OH))_A	5726c4dec442b01de4e4052de60049c8	g__Blfdi19_c__Polyangia	Bacterial	-0.982182	negative	5.41012e-16	g__Blfdi19	c__Polyangia	p__Myxococcota
Cer(d18:0/22:0(2OH))_A;Cer(d20:0/20:0(2OH))_A;Cer(t18:0/22:0)_A	Cer(d18:0/22:0(2OH))_A	a99782efd9f7489075f3f592cc5607ba	g__Candidatus_Entotheonella_c__Entotheonellia	Bacterial	-0.982182	negative	5.41012e-16	g__Candidatus_Entotheonella	c__Entotheonellia	p__Entotheonellaeota
Cer(d18:0/22:0(2OH))_A;Cer(d20:0/20:0(2OH))_A;Cer(t18:0/22:0)_A	Cer(d18:0/22:0(2OH))_A	af2c741b659a81a83d95a8aaca4579a5	g__Cellulomonas_c__Actinobacteria	Bacterial	-0.908805	negative	4.90642e-09	g__Cellulomonas	c__Actinobacteria	p__Actinobacteriota
PC(15:0/15:1)_A	PC(15:0/15:1)_A	d5a426d4bbfe218586c580ad63d7ad88	g__?_c__Bacilli_1	Bacterial	0.801136	positive	7.46237e-06	g__?	c__Bacilli	p__Firmicutes
PG(15:0/15:0);PG(14:0/16:0)	PG(15:0/15:0)	d5a426d4bbfe218586c580ad63d7ad88	g__?_c__Bacilli_1	Bacterial	0.779348	positive	1.91404e-05	g__?	c__Bacilli	p__Firmicutes
PG(15:0/16:0)_A;PG(14:0/17:0)_A	PG(15:0/16:0)_A	d5a426d4bbfe218586c580ad63d7ad88	g__?_c__Bacilli_1	Bacterial	0.805634	positive	6.05658e-06	g__?	c__Bacilli	p__Firmicutes
PG(15:0/16:0)_B;PG(14:0/17:0)_B	PG(15:0/16:0)_B	d5a426d4bbfe218586c580ad63d7ad88	g__?_c__Bacilli_1	Bacterial	0.800802	positive	7.57722e-06	g__?	c__Bacilli	p__Firmicutes
PG(15:0/17:0)_A;PG(16:0/16:0)_A	PG(15:0/17:0)_A	d5a426d4bbfe218586c580ad63d7ad88	g__?_c__Bacilli_1	Bacterial	0.820697	positive	2.89021e-06	g__?	c__Bacilli	p__Firmicutes
PG(16:0/17:1)_A;PG(16:1/17:0)_A;PG(15:0/18:1)_A;PG(14:0/19:1)_A	PG(16:0/17:1)_A	d5a426d4bbfe218586c580ad63d7ad88	g__?_c__Bacilli_1	Bacterial	0.759001	positive	4.21701e-05	g__?	c__Bacilli	p__Firmicutes
Cer(d18:0/22:0(2OH))_A;Cer(d20:0/20:0(2OH))_A;Cer(t18:0/22:0)_A	Cer(d18:0/22:0(2OH))_A	3119ea8b8e750d1cdb180c8ebcae3cd5	g__Chloroplast_c__Cyanobacteriia_1	Bacterial	-0.982182	negative	5.41012e-16	g__Chloroplast	c__Cyanobacteriia	p__Cyanobacteria
Cer(d18:0/22:0(2OH))_A;Cer(d20:0/20:0(2OH))_A;Cer(t18:0/22:0)_A	Cer(d18:0/22:0(2OH))_A	2cd979cd91d9d2ded9ff7b185b2b399d	g__Chthoniobacter_c__Verrucomicrobiae	Bacterial	-0.952439	negative	8.77842e-12	g__Chthoniobacter	c__Verrucomicrobiae	p__Verrucomicrobiota
Cer(d18:0/22:0(2OH))_A;Cer(d20:0/20:0(2OH))_A;Cer(t18:0/22:0)_A	Cer(d18:0/22:0(2OH))_A	9c7241189b17bbc709615684e9dbf4eb	g__Dactylosporangium_c__Actinobacteria	Bacterial	-0.929015	negative	4.36454e-10	g__Dactylosporangium	c__Actinobacteria	p__Actinobacteriota
Cer(d18:0/22:0(2OH))_A;Cer(d20:0/20:0(2OH))_A;Cer(t18:0/22:0)_A	Cer(d18:0/22:0(2OH))_A	f2d5d2568184bfb030185c28143824b3	g__Entoloma_c__Agaricomycetes	Fungal	-0.982182	negative	5.41012e-16	g__Entoloma	c__Agaricomycetes	p__Basidiomycota
Cer(d18:0/22:0(2OH))_A;Cer(d20:0/20:0(2OH))_A;Cer(t18:0/22:0)_A	Cer(d18:0/22:0(2OH))_A	d06ed33e03450100fced62b172484960	g__env.OPS_17_c__Bacteroidia_2	Bacterial	-0.982182	negative	5.41012e-16	g__env.OPS_17	c__Bacteroidia	p__Bacteroidota
PC(14:1/17:0)	PC(14:1/17:0)	fd1098cd571337c869bc804919b0f630	g__?_c__Bacilli_2	Bacterial	0.826624	positive	2.11993e-06	g__?	c__Bacilli	p__Firmicutes
PC(14:1/17:1)	PC(14:1/17:1)	fd1098cd571337c869bc804919b0f630	g__?_c__Bacilli_2	Bacterial	0.805362	positive	6.13448e-06	g__?	c__Bacilli	p__Firmicutes
PC(15:0/15:1)_A	PC(15:0/15:1)_A	fd1098cd571337c869bc804919b0f630	g__?_c__Bacilli_2	Bacterial	0.87115	positive	1.3236e-07	g__?	c__Bacilli	p__Firmicutes
PC(15:0/15:1)_B	PC(15:0/15:1)_B	fd1098cd571337c869bc804919b0f630	g__?_c__Bacilli_2	Bacterial	0.790431	positive	1.20167e-05	g__?	c__Bacilli	p__Firmicutes
PC(29:1)_A	PC(29:1)_A	fd1098cd571337c869bc804919b0f630	g__?_c__Bacilli_2	Bacterial	0.779737	positive	1.88383e-05	g__?	c__Bacilli	p__Firmicutes
PC(29:1)_B	PC(29:1)_B	fd1098cd571337c869bc804919b0f630	g__?_c__Bacilli_2	Bacterial	0.820204	positive	2.96427e-06	g__?	c__Bacilli	p__Firmicutes
PC(30:2)_B	PC(30:2)_B	fd1098cd571337c869bc804919b0f630	g__?_c__Bacilli_2	Bacterial	0.793924	positive	1.03176e-05	g__?	c__Bacilli	p__Firmicutes
PE(15:0/17:0);PE(16:0/16:0)	PE(15:0/17:0)	fd1098cd571337c869bc804919b0f630	g__?_c__Bacilli_2	Bacterial	0.753654	positive	5.12557e-05	g__?	c__Bacilli	p__Firmicutes
PE(15:0/17:1)_B;PE(16:0/16:1)_B;PE(14:0/18:1)_A;PE(15:1/17:0)_A	PE(15:0/17:1)_B	fd1098cd571337c869bc804919b0f630	g__?_c__Bacilli_2	Bacterial	0.753122	positive	5.22461e-05	g__?	c__Bacilli	p__Firmicutes
PE(16:1/17:0)_C;PE(16:0/17:1)_C;PE(15:0/18:1)_C	PE(16:1/17:0)_C	fd1098cd571337c869bc804919b0f630	g__?_c__Bacilli_2	Bacterial	0.774455	positive	2.33135e-05	g__?	c__Bacilli	p__Firmicutes
PE(16:1/18:1)_B;PE(17:1/17:1)_B;PE(16:0/18:2)_A	PE(16:1/18:1)_B	fd1098cd571337c869bc804919b0f630	g__?_c__Bacilli_2	Bacterial	0.750865	positive	5.6637e-05	g__?	c__Bacilli	p__Firmicutes
PE(17:1/18:1)_A;PE(16:1/19:1)_A	PE(17:1/18:1)_A	fd1098cd571337c869bc804919b0f630	g__?_c__Bacilli_2	Bacterial	0.779471	positive	1.90444e-05	g__?	c__Bacilli	p__Firmicutes
PG(14:0/18:1);PG(16:0/16:1)_B;PG(15:0/17:1)_B;PG(15:1/17:0)_B	PG(14:0/18:1)	fd1098cd571337c869bc804919b0f630	g__?_c__Bacilli_2	Bacterial	0.794463	positive	1.00754e-05	g__?	c__Bacilli	p__Firmicutes
PG(15:0/15:0);PG(14:0/16:0)	PG(15:0/15:0)	fd1098cd571337c869bc804919b0f630	g__?_c__Bacilli_2	Bacterial	0.856582	positive	3.62647e-07	g__?	c__Bacilli	p__Firmicutes
PG(15:0/16:0)_A;PG(14:0/17:0)_A	PG(15:0/16:0)_A	fd1098cd571337c869bc804919b0f630	g__?_c__Bacilli_2	Bacterial	0.875736	positive	9.39643e-08	g__?	c__Bacilli	p__Firmicutes
PG(15:0/16:0)_B;PG(14:0/17:0)_B	PG(15:0/16:0)_B	fd1098cd571337c869bc804919b0f630	g__?_c__Bacilli_2	Bacterial	0.885934	positive	4.17013e-08	g__?	c__Bacilli	p__Firmicutes
PG(15:0/16:1);PG(15:1/16:0);PG(14:0/17:1)	PG(15:0/16:1)	fd1098cd571337c869bc804919b0f630	g__?_c__Bacilli_2	Bacterial	0.814591	positive	3.93204e-06	g__?	c__Bacilli	p__Firmicutes
PG(15:0/17:0)_A;PG(16:0/16:0)_A	PG(15:0/17:0)_A	fd1098cd571337c869bc804919b0f630	g__?_c__Bacilli_2	Bacterial	0.890453	positive	2.83813e-08	g__?	c__Bacilli	p__Firmicutes
PG(15:0/17:1)_A;PG(15:1/17:0)_A;PG(16:0/16:1)_A	PG(15:0/17:1)_A	fd1098cd571337c869bc804919b0f630	g__?_c__Bacilli_2	Bacterial	0.815263	positive	3.80327e-06	g__?	c__Bacilli	p__Firmicutes
PG(16:0/17:0)_B;PG(15:0/18:0)_B	PG(16:0/17:0)_B	fd1098cd571337c869bc804919b0f630	g__?_c__Bacilli_2	Bacterial	0.864644	positive	2.10601e-07	g__?	c__Bacilli	p__Firmicutes
PG(16:0/17:1)_A;PG(16:1/17:0)_A;PG(15:0/18:1)_A;PG(14:0/19:1)_A	PG(16:0/17:1)_A	fd1098cd571337c869bc804919b0f630	g__?_c__Bacilli_2	Bacterial	0.872835	positive	1.16885e-07	g__?	c__Bacilli	p__Firmicutes
PG(16:0/17:1)_B;PG(15:0/18:1)_B;PG(16:1/17:0)_B;PG(14:0/19:1)_B	PG(16:0/17:1)_B	fd1098cd571337c869bc804919b0f630	g__?_c__Bacilli_2	Bacterial	0.813474	positive	4.15476e-06	g__?	c__Bacilli	p__Firmicutes
PG(16:1/16:1);PG(15:1/17:1)	PG(16:1/16:1)	fd1098cd571337c869bc804919b0f630	g__?_c__Bacilli_2	Bacterial	0.812828	positive	4.28869e-06	g__?	c__Bacilli	p__Firmicutes
PG(16:1/17:1);PG(15:0/18:2);PG(15:1/18:1)	PG(16:1/17:1)	fd1098cd571337c869bc804919b0f630	g__?_c__Bacilli_2	Bacterial	0.783637	positive	1.60357e-05	g__?	c__Bacilli	p__Firmicutes
PG(16:1/18:1);PG(17:1/17:1)	PG(16:1/18:1)	fd1098cd571337c869bc804919b0f630	g__?_c__Bacilli_2	Bacterial	0.80006	positive	7.83814e-06	g__?	c__Bacilli	p__Firmicutes
PG(17:0/17:1)_A;PG(15:0/19:1)_A;PG(16:1/18:0)_A;PG(16:0/18:1)_A	PG(17:0/17:1)_A	fd1098cd571337c869bc804919b0f630	g__?_c__Bacilli_2	Bacterial	0.817715	positive	3.36389e-06	g__?	c__Bacilli	p__Firmicutes
PG(P-16:0/15:0);PG(O-16:0/15:1)	PG(P-16:0/15:0)	fd1098cd571337c869bc804919b0f630	g__?_c__Bacilli_2	Bacterial	0.754904	positive	4.8991e-05	g__?	c__Bacilli	p__Firmicutes
PG(P-17:0/15:1);PG(P-16:0/16:1);PG(P-18:0/14:1)	PG(P-17:0/15:1)	fd1098cd571337c869bc804919b0f630	g__?_c__Bacilli_2	Bacterial	0.770302	positive	2.74601e-05	g__?	c__Bacilli	p__Firmicutes
TG(14:0/15:0/16:1);TG(14:0/14:0/17:1)	TG(14:0/15:0/16:1)	fd1098cd571337c869bc804919b0f630	g__?_c__Bacilli_2	Bacterial	0.764641	positive	3.4142e-05	g__?	c__Bacilli	p__Firmicutes
TG(15:0/15:0/16:0);TG(14:0/16:0/16:0);TG(13:0/16:0/17:0);TG(14:0/15:0/17:0)	TG(15:0/15:0/16:0)	fd1098cd571337c869bc804919b0f630	g__?_c__Bacilli_2	Bacterial	0.830627	positive	1.70824e-06	g__?	c__Bacilli	p__Firmicutes
TG(16:0/16:0/16:0)_A;TG(14:0/17:0/17:0);TG(15:0/16:0/17:0);TG(14:0/16:0/18:0)	TG(16:0/16:0/16:0)_A	fd1098cd571337c869bc804919b0f630	g__?_c__Bacilli_2	Bacterial	0.751019	positive	5.63277e-05	g__?	c__Bacilli	p__Firmicutes
Cer(d18:0/22:0(2OH))_A;Cer(d20:0/20:0(2OH))_A;Cer(t18:0/22:0)_A	Cer(d18:0/22:0(2OH))_A	666dbf67689ae2bf8facfbefc6994110	g__Geminibasidium_c__Geminibasidiomycetes	Fungal	-0.982182	negative	5.41012e-16	g__Geminibasidium	c__Geminibasidiomycetes	p__Basidiomycota
Cer(d18:0/22:0(2OH))_A;Cer(d20:0/20:0(2OH))_A;Cer(t18:0/22:0)_A	Cer(d18:0/22:0(2OH))_A	00be51dac1fb935577e1ecfccac4456b	g__GWA2-38-13b_c__Parcubacteria	Bacterial	-0.982182	negative	5.41012e-16	g__GWA2-38-13b	c__Parcubacteria	p__Patescibacteria
Cer(d18:0/22:0(2OH))_A;Cer(d20:0/20:0(2OH))_A;Cer(t18:0/22:0)_A	Cer(d18:0/22:0(2OH))_A	c42e41b094ee9ae1de905ca89031cc91	g__JG30-KF-CM66_c__JG30-KF-CM66	Bacterial	-0.982182	negative	5.41012e-16	g__JG30-KF-CM66	c__JG30-KF-CM66	p__Chloroflexi
Cer(d18:0/22:0(2OH))_A;Cer(d20:0/20:0(2OH))_A;Cer(t18:0/22:0)_A	Cer(d18:0/22:0(2OH))_A	a115772fe054b496dbc8305130fb39b7	g__Leucothecium_c__Eurotiomycetes	Fungal	-0.982182	negative	5.41012e-16	g__Leucothecium	c__Eurotiomycetes	p__Ascomycota
Cer(d18:0/22:0(2OH))_A;Cer(d20:0/20:0(2OH))_A;Cer(t18:0/22:0)_A	Cer(d18:0/22:0(2OH))_A	949065107ae4e85cb877b92f83c7f776	g__Longimicrobiaceae_c__Longimicrobia	Bacterial	-0.982182	negative	5.41012e-16	g__Longimicrobiaceae	c__Longimicrobia	p__Gemmatimonadota
Cer(d18:0/22:0(2OH))_A;Cer(d20:0/20:0(2OH))_A;Cer(t18:0/22:0)_A	Cer(d18:0/22:0(2OH))_A	abf603da49b9001199d97f0d6c12ab1f	g__MB-A2-108_c__MB-A2-108	Bacterial	-0.982182	negative	5.41012e-16	g__MB-A2-108	c__MB-A2-108	p__Actinobacteriota
Cer(d18:0/22:0(2OH))_A;Cer(d20:0/20:0(2OH))_A;Cer(t18:0/22:0)_A	Cer(d18:0/22:0(2OH))_A	1fcff1c762065f4bf88d6e4858d62ceb	g__Mitochondria_c__Alphaproteobacteria_1	Bacterial	-0.982182	negative	5.41012e-16	g__Mitochondria	c__Alphaproteobacteria	p__Proteobacteria
Cer(d18:0/22:0(2OH))_A;Cer(d20:0/20:0(2OH))_A;Cer(t18:0/22:0)_A	Cer(d18:0/22:0(2OH))_A	f67bd0895d6b27fccba77be9bf212cb2	g__Mortierella_c__Mortierellomycetes_2	Fungal	-0.918901	negative	1.5843e-09	g__Mortierella	c__Mortierellomycetes	p__Mortierellomycota
Cer(d18:0/22:0(2OH))_A;Cer(d20:0/20:0(2OH))_A;Cer(t18:0/22:0)_A	Cer(d18:0/22:0(2OH))_A	87d225afdbe20f1b1ee8ca6974e7b7d0	g__Ohtaekwangia_c__Bacteroidia	Bacterial	-0.886785	negative	3.88349e-08	g__Ohtaekwangia	c__Bacteroidia	p__Bacteroidota
Cer(d18:0/22:0(2OH))_A;Cer(d20:0/20:0(2OH))_A;Cer(t18:0/22:0)_A	Cer(d18:0/22:0(2OH))_A	0d8bca1cd3ed059dc7e5a1522299cd33	g__OLB14_c__OLB14_1	Bacterial	-0.982182	negative	5.41012e-16	g__OLB14	c__OLB14	p__Chloroflexi
Cer(d18:0/22:0(2OH))_A;Cer(d20:0/20:0(2OH))_A;Cer(t18:0/22:0)_A	Cer(d18:0/22:0(2OH))_A	285e160d99e5861fe736d8a031d9ffac	g__OM27_clade_c__Bdellovibrionia	Bacterial	-0.780322	negative	1.83928e-05	g__OM27_clade	c__Bdellovibrionia	p__Bdellovibrionota
TG(54:1)	TG(54:1)	5b2e65a0e197f070ecd5ec4ce2dd93cd	g__?_c__Sordariomycetes_1	Fungal	0.789604	positive	1.2453e-05	g__?	c__Sordariomycetes	p__Ascomycota
TG(18:2/18:2/20:2);TG(18:2/18:3/20:1)	TG(18:2/18:2/20:2)	883b5d1c0751b123c769b7af8580265c	g__?_c__Sordariomycetes_2	Fungal	0.75545	positive	4.80306e-05	g__?	c__Sordariomycetes	p__Ascomycota
TG(58:6)	TG(58:6)	883b5d1c0751b123c769b7af8580265c	g__?_c__Sordariomycetes_2	Fungal	0.752997	positive	5.248e-05	g__?	c__Sordariomycetes	p__Ascomycota
Cer(d18:0/22:0(2OH))_A;Cer(d20:0/20:0(2OH))_A;Cer(t18:0/22:0)_A	Cer(d18:0/22:0(2OH))_A	dc6904e73bffcd57de4bde139b002f84	g__P2-11E_c__P2-11E	Bacterial	-0.970433	negative	8.15705e-14	g__P2-11E	c__P2-11E	p__Chloroflexi
Cer(d18:0/22:0(2OH))_A;Cer(d20:0/20:0(2OH))_A;Cer(t18:0/22:0)_A	Cer(d18:0/22:0(2OH))_A	bfb6f185952417fb89eeb704513ad226	g__Paenibacillus_c__Bacilli_2	Bacterial	-0.89568	negative	1.77995e-08	g__Paenibacillus	c__Bacilli	p__Firmicutes
Cer(d18:0/22:0(2OH))_A;Cer(d20:0/20:0(2OH))_A;Cer(t18:0/22:0)_A	Cer(d18:0/22:0(2OH))_A	b968fc1f8ed4d7fbacac9d1f3a23ffc4	g__PAUC26f_c__Acidobacteriae	Bacterial	-0.982182	negative	5.41012e-16	g__PAUC26f	c__Acidobacteriae	p__Acidobacteriota
DGTSA(17:0/19:1);DGTSA(18:0/18:1)	DGTSA(17:0/19:1)	967fd57d8c054f9e1fdec8016ef3fa7b	g__0319-6G20_c__Oligoflexia_3	Bacterial	0.76261	positive	3.68644e-05	g__0319-6G20	c__Oligoflexia	p__Bdellovibrionota
Cer(d18:0/22:0(2OH))_A;Cer(d20:0/20:0(2OH))_A;Cer(t18:0/22:0)_A	Cer(d18:0/22:0(2OH))_A	6fbfe7efbb80a13ca9383b108e08a327	g__Pedomicrobium_c__Alphaproteobacteria	Bacterial	-0.81995	negative	3.00301e-06	g__Pedomicrobium	c__Alphaproteobacteria	p__Proteobacteria
Cer(d18:0/22:0(2OH))_A;Cer(d20:0/20:0(2OH))_A;Cer(t18:0/22:0)_A	Cer(d18:0/22:0(2OH))_A	5ac41c26194dea43b3a630ecb9f73a15	g__Pirellula_c__Planctomycetes_1	Bacterial	-0.982182	negative	5.41012e-16	g__Pirellula	c__Planctomycetes	p__Planctomycetota
Cer(d18:0/22:0(2OH))_A;Cer(d20:0/20:0(2OH))_A;Cer(t18:0/22:0)_A	Cer(d18:0/22:0(2OH))_A	adf092fd8a755400645689edbf6b9a2f	g__SAR202_clade_c__Dehalococcoidia	Bacterial	-0.982182	negative	5.41012e-16	g__SAR202_clade	c__Dehalococcoidia	p__Chloroflexi
Cer(d18:0/22:0(2OH))_A;Cer(d20:0/20:0(2OH))_A;Cer(t18:0/22:0)_A	Cer(d18:0/22:0(2OH))_A	7e60bb79ced16023bae39fcf8fd16d22	g__SBR1031_c__Anaerolineae_1	Bacterial	-0.982182	negative	5.41012e-16	g__SBR1031	c__Anaerolineae	p__Chloroflexi
Cer(d18:0/22:0(2OH))_A;Cer(d20:0/20:0(2OH))_A;Cer(t18:0/22:0)_A	Cer(d18:0/22:0(2OH))_A	ae72dba61e258e57509ad836587a00c7	g__Sericytochromatia_c__Sericytochromatia	Bacterial	-0.982182	negative	5.41012e-16	g__Sericytochromatia	c__Sericytochromatia	p__Cyanobacteria
Cer(d18:0/22:0(2OH))_A;Cer(d20:0/20:0(2OH))_A;Cer(t18:0/22:0)_A	Cer(d18:0/22:0(2OH))_A	357365d7e09945f2dfb8e6ebb533e352	g__SM2D12_c__Alphaproteobacteria	Bacterial	-0.982182	negative	5.41012e-16	g__SM2D12	c__Alphaproteobacteria	p__Proteobacteria
Cer(d18:0/22:0(2OH))_A;Cer(d20:0/20:0(2OH))_A;Cer(t18:0/22:0)_A	Cer(d18:0/22:0(2OH))_A	8d2a6c100834b4c70732ebd9041639ff	g__Spizellomyces_c__Spizellomycetes	Fungal	-0.982182	negative	5.41012e-16	g__Spizellomyces	c__Spizellomycetes	p__Chytridiomycota
Cer(d18:0/22:0(2OH))_A;Cer(d20:0/20:0(2OH))_A;Cer(t18:0/22:0)_A	Cer(d18:0/22:0(2OH))_A	59af2175773d33a896f1667e0a2ba9c0	g__Subgroup_25_c__Subgroup_25	Bacterial	-0.982182	negative	5.41012e-16	g__Subgroup_25	c__Subgroup_25	p__Acidobacteriota
Cer(d18:0/22:0(2OH))_A;Cer(d20:0/20:0(2OH))_A;Cer(t18:0/22:0)_A	Cer(d18:0/22:0(2OH))_A	a96de50c0ed4904c0ce3dfe2b5801ca7	g__Subgroup_7_c__Holophagae	Bacterial	-0.982182	negative	5.41012e-16	g__Subgroup_7	c__Holophagae	p__Acidobacteriota
Cer(d18:0/22:0(2OH))_A;Cer(d20:0/20:0(2OH))_A;Cer(t18:0/22:0)_A	Cer(d18:0/22:0(2OH))_A	d2045dde53aa8974ac592c8668512160	g__Thermoactinomyces_c__Bacilli	Bacterial	-0.814422	negative	3.96508e-06	g__Thermoactinomyces	c__Bacilli	p__Firmicutes
Cer(d18:0/22:0(2OH))_A;Cer(d20:0/20:0(2OH))_A;Cer(t18:0/22:0)_A	Cer(d18:0/22:0(2OH))_A	5a44dfd9d86350880881a919b0343e18	g__Trichoderma_c__Sordariomycetes	Fungal	-0.982182	negative	5.41012e-16	g__Trichoderma	c__Sordariomycetes	p__Ascomycota
Cer(d18:0/22:0(2OH))_A;Cer(d20:0/20:0(2OH))_A;Cer(t18:0/22:0)_A	Cer(d18:0/22:0(2OH))_A	a2c22e6b643a6e70e19251e7386ad55f	g__UA11_c__Verrucomicrobiae	Bacterial	-0.880582	negative	6.44626e-08	g__UA11	c__Verrucomicrobiae	p__Verrucomicrobiota
Cer(d18:0/22:0(2OH))_A;Cer(d20:0/20:0(2OH))_A;Cer(t18:0/22:0)_A	Cer(d18:0/22:0(2OH))_A	45c75ccad600683c7511cbed4314aa98	g__uncultured_c__Acidobacteriae	Bacterial	-0.982182	negative	5.41012e-16	g__uncultured	c__Acidobacteriae	p__Acidobacteriota
Cer(d18:0/22:0(2OH))_A;Cer(d20:0/20:0(2OH))_A;Cer(t18:0/22:0)_A	Cer(d18:0/22:0(2OH))_A	44327521ff32434fdf7f9c6112786939	g__uncultured_c__Alphaproteobacteria_2	Bacterial	-0.982182	negative	5.41012e-16	g__uncultured	c__Alphaproteobacteria	p__Proteobacteria
Cer(d18:0/22:0(2OH))_A;Cer(d20:0/20:0(2OH))_A;Cer(t18:0/22:0)_A	Cer(d18:0/22:0(2OH))_A	77fa62a77607dbdf0f2ca416abf6fea2	g__uncultured_c__Alphaproteobacteria_3	Bacterial	-0.879846	negative	6.83287e-08	g__uncultured	c__Alphaproteobacteria	p__Proteobacteria
Cer(d18:0/22:0(2OH))_A;Cer(d20:0/20:0(2OH))_A;Cer(t18:0/22:0)_A	Cer(d18:0/22:0(2OH))_A	433b9ff74963f39517dce81f947461a1	g__uncultured_c__Anaerolineae_3	Bacterial	-0.982182	negative	5.41012e-16	g__uncultured	c__Anaerolineae	p__Chloroflexi
Cer(d18:0/22:0(2OH))_A;Cer(d20:0/20:0(2OH))_A;Cer(t18:0/22:0)_A	Cer(d18:0/22:0(2OH))_A	62d8c2d5ffff2159e81fb49965289bd5	g__uncultured_c__Anaerolineae_6	Bacterial	-0.982182	negative	5.41012e-16	g__uncultured	c__Anaerolineae	p__Chloroflexi
Cer(d18:0/22:0(2OH))_A;Cer(d20:0/20:0(2OH))_A;Cer(t18:0/22:0)_A	Cer(d18:0/22:0(2OH))_A	d852d6f752f60b7af206ca5ed34d2577	g__uncultured_c__Anaerolineae_8	Bacterial	-0.853026	negative	4.56165e-07	g__uncultured	c__Anaerolineae	p__Chloroflexi
Cer(d18:0/22:0(2OH))_A;Cer(d20:0/20:0(2OH))_A;Cer(t18:0/22:0)_A	Cer(d18:0/22:0(2OH))_A	ab0c4be76beb6393ce17569905685d87	g__uncultured_c__Chloroflexia	Bacterial	-0.982182	negative	5.41012e-16	g__uncultured	c__Chloroflexia	p__Chloroflexi
Cer(d18:0/22:0(2OH))_A;Cer(d20:0/20:0(2OH))_A;Cer(t18:0/22:0)_A	Cer(d18:0/22:0(2OH))_A	50fd33e517c2b5e990d939e9de19c8fa	g__uncultured_c__Planctomycetes_3	Bacterial	-0.795091	negative	9.79927e-06	g__uncultured	c__Planctomycetes	p__Planctomycetota
Cer(d18:0/22:0(2OH))_A;Cer(d20:0/20:0(2OH))_A;Cer(t18:0/22:0)_A	Cer(d18:0/22:0(2OH))_A	b847567fdcdde65f8baf1fd527887210	g__uncultured_c__Planctomycetes_8	Bacterial	-0.982182	negative	5.41012e-16	g__uncultured	c__Planctomycetes	p__Planctomycetota
Cer(d18:0/22:0(2OH))_A;Cer(d20:0/20:0(2OH))_A;Cer(t18:0/22:0)_A	Cer(d18:0/22:0(2OH))_A	e30d79fb775689af04452cd427d7712a	g__uncultured_c__Planctomycetes_11	Bacterial	-0.982182	negative	5.41012e-16	g__uncultured	c__Planctomycetes	p__Planctomycetota
Cer(d18:0/22:0(2OH))_A;Cer(d20:0/20:0(2OH))_A;Cer(t18:0/22:0)_A	Cer(d18:0/22:0(2OH))_A	e5f38cebe40a995c1c7d7af0c78e9db1	g__uncultured_c__Polyangia_2	Bacterial	-0.982182	negative	5.41012e-16	g__uncultured	c__Polyangia	p__Myxococcota
Cer(d18:0/22:0(2OH))_A;Cer(d20:0/20:0(2OH))_A;Cer(t18:0/22:0)_A	Cer(d18:0/22:0(2OH))_A	7d1e5d2f102014fb3b26d3e4649f8e0b	g__unidentified_c__Agaricomycetes_1	Fungal	-0.982182	negative	5.41012e-16	g__unidentified	c__Agaricomycetes	p__Basidiomycota
Cer(d18:0/22:0(2OH))_A;Cer(d20:0/20:0(2OH))_A;Cer(t18:0/22:0)_A	Cer(d18:0/22:0(2OH))_A	3a11af5b621566cd81fe5aee04a4a823	g__unidentified_c__Dothideomycetes_1	Fungal	-0.982182	negative	5.41012e-16	g__unidentified	c__Dothideomycetes	p__Ascomycota
PC(15:0/15:1)_A	PC(15:0/15:1)_A	af7aa0fc0488b52a0b2f03b235837079	g__Bacillus_c__Bacilli_2	Bacterial	0.766684	positive	3.15832e-05	g__Bacillus	c__Bacilli	p__Firmicutes
PG(15:0/16:0)_A;PG(14:0/17:0)_A	PG(15:0/16:0)_A	af7aa0fc0488b52a0b2f03b235837079	g__Bacillus_c__Bacilli_2	Bacterial	0.760341	positive	4.01272e-05	g__Bacillus	c__Bacilli	p__Firmicutes
PG(15:0/16:0)_B;PG(14:0/17:0)_B	PG(15:0/16:0)_B	af7aa0fc0488b52a0b2f03b235837079	g__Bacillus_c__Bacilli_2	Bacterial	0.760401	positive	4.00375e-05	g__Bacillus	c__Bacilli	p__Firmicutes
PG(15:0/17:0)_A;PG(16:0/16:0)_A	PG(15:0/17:0)_A	af7aa0fc0488b52a0b2f03b235837079	g__Bacillus_c__Bacilli_2	Bacterial	0.808057	positive	5.40053e-06	g__Bacillus	c__Bacilli	p__Firmicutes
Cer(d18:0/22:0(2OH))_A;Cer(d20:0/20:0(2OH))_A;Cer(t18:0/22:0)_A	Cer(d18:0/22:0(2OH))_A	9666fccac9e5b9eead44871ae7825163	g__unidentified_c__unidentified_p__unidentified_1	Fungal	-0.982182	negative	5.41012e-16	g__unidentified	c__unidentified	p__unidentified
Cer(d18:0/22:0(2OH))_A;Cer(d20:0/20:0(2OH))_A;Cer(t18:0/22:0)_A	Cer(d18:0/22:0(2OH))_A	b91b57704b634db9ba310937498f9303	g__unidentified_c__unidentified_p__unidentified_2	Fungal	-0.982182	negative	5.41012e-16	g__unidentified	c__unidentified	p__unidentified
Cer(d18:0/22:0(2OH))_A;Cer(d20:0/20:0(2OH))_A;Cer(t18:0/22:0)_A	Cer(d18:0/22:0(2OH))_A	b79021a4e36f8e7076d9c8fadc29a3e5	g__Warcupia_c__Pezizomycetes	Fungal	-0.982182	negative	5.41012e-16	g__Warcupia	c__Pezizomycetes	p__Ascomycota
Cer(d18:0/22:0(2OH))_A;Cer(d20:0/20:0(2OH))_A;Cer(t18:0/22:0)_A	Cer(d18:0/22:0(2OH))_A	3094291929e964da48e252380c1edc6a	g__YC-ZSS-LKJ147_c__Longimicrobia_1	Bacterial	-0.982182	negative	5.41012e-16	g__YC-ZSS-LKJ147	c__Longimicrobia	p__Gemmatimonadota
Cer(d18:0/22:0(2OH))_A;Cer(d20:0/20:0(2OH))_A;Cer(t18:0/22:0)_A	Cer(d18:0/22:0(2OH))_A	6530d1bbe5ecbc4ac128fab4668a76f3	g__YC-ZSS-LKJ147_c__Longimicrobia_2	Bacterial	-0.982182	negative	5.41012e-16	g__YC-ZSS-LKJ147	c__Longimicrobia	p__Gemmatimonadota
PC(14:1/16:0)	PC(14:1/16:0)	e007cfa6ea49f0a7a5009b5def01214b	g__Bacillus_c__Bacilli_3	Bacterial	0.759852	positive	4.08632e-05	g__Bacillus	c__Bacilli	p__Firmicutes
PC(14:1/17:0)	PC(14:1/17:0)	e007cfa6ea49f0a7a5009b5def01214b	g__Bacillus_c__Bacilli_3	Bacterial	0.820305	positive	2.94893e-06	g__Bacillus	c__Bacilli	p__Firmicutes
PC(14:1/17:1)	PC(14:1/17:1)	e007cfa6ea49f0a7a5009b5def01214b	g__Bacillus_c__Bacilli_3	Bacterial	0.850848	positive	5.23478e-07	g__Bacillus	c__Bacilli	p__Firmicutes
PC(15:0/15:1)_A	PC(15:0/15:1)_A	e007cfa6ea49f0a7a5009b5def01214b	g__Bacillus_c__Bacilli_3	Bacterial	0.896134	positive	1.7074e-08	g__Bacillus	c__Bacilli	p__Firmicutes
PC(15:0/15:1)_B	PC(15:0/15:1)_B	e007cfa6ea49f0a7a5009b5def01214b	g__Bacillus_c__Bacilli_3	Bacterial	0.805769	positive	6.01818e-06	g__Bacillus	c__Bacilli	p__Firmicutes
PC(29:1)_A	PC(29:1)_A	e007cfa6ea49f0a7a5009b5def01214b	g__Bacillus_c__Bacilli_3	Bacterial	0.812361	positive	4.38773e-06	g__Bacillus	c__Bacilli	p__Firmicutes
PC(29:1)_B	PC(29:1)_B	e007cfa6ea49f0a7a5009b5def01214b	g__Bacillus_c__Bacilli_3	Bacterial	0.867237	positive	1.7552e-07	g__Bacillus	c__Bacilli	p__Firmicutes
PC(30:2)_B	PC(30:2)_B	e007cfa6ea49f0a7a5009b5def01214b	g__Bacillus_c__Bacilli_3	Bacterial	0.820058	positive	2.98654e-06	g__Bacillus	c__Bacilli	p__Firmicutes
PE(15:0/17:0);PE(16:0/16:0)	PE(15:0/17:0)	e007cfa6ea49f0a7a5009b5def01214b	g__Bacillus_c__Bacilli_3	Bacterial	0.764913	positive	3.37915e-05	g__Bacillus	c__Bacilli	p__Firmicutes
PE(17:1/18:1)_A;PE(16:1/19:1)_A	PE(17:1/18:1)_A	e007cfa6ea49f0a7a5009b5def01214b	g__Bacillus_c__Bacilli_3	Bacterial	0.786979	positive	1.39318e-05	g__Bacillus	c__Bacilli	p__Firmicutes
PG(14:0/18:1);PG(16:0/16:1)_B;PG(15:0/17:1)_B;PG(15:1/17:0)_B	PG(14:0/18:1)	e007cfa6ea49f0a7a5009b5def01214b	g__Bacillus_c__Bacilli_3	Bacterial	0.77357	positive	2.41481e-05	g__Bacillus	c__Bacilli	p__Firmicutes
PG(15:0/15:0);PG(14:0/16:0)	PG(15:0/15:0)	e007cfa6ea49f0a7a5009b5def01214b	g__Bacillus_c__Bacilli_3	Bacterial	0.851878	positive	4.90634e-07	g__Bacillus	c__Bacilli	p__Firmicutes
PG(15:0/16:0)_A;PG(14:0/17:0)_A	PG(15:0/16:0)_A	e007cfa6ea49f0a7a5009b5def01214b	g__Bacillus_c__Bacilli_3	Bacterial	0.878901	positive	7.35948e-08	g__Bacillus	c__Bacilli	p__Firmicutes
PG(15:0/16:0)_B;PG(14:0/17:0)_B	PG(15:0/16:0)_B	e007cfa6ea49f0a7a5009b5def01214b	g__Bacillus_c__Bacilli_3	Bacterial	0.89518	positive	1.86322e-08	g__Bacillus	c__Bacilli	p__Firmicutes
PG(15:0/16:1);PG(15:1/16:0);PG(14:0/17:1)	PG(15:0/16:1)	e007cfa6ea49f0a7a5009b5def01214b	g__Bacillus_c__Bacilli_3	Bacterial	0.82275	positive	2.59941e-06	g__Bacillus	c__Bacilli	p__Firmicutes
PG(15:0/17:0)_A;PG(16:0/16:0)_A	PG(15:0/17:0)_A	e007cfa6ea49f0a7a5009b5def01214b	g__Bacillus_c__Bacilli_3	Bacterial	0.908486	positive	5.07426e-09	g__Bacillus	c__Bacilli	p__Firmicutes
PG(15:0/17:1)_A;PG(15:1/17:0)_A;PG(16:0/16:1)_A	PG(15:0/17:1)_A	e007cfa6ea49f0a7a5009b5def01214b	g__Bacillus_c__Bacilli_3	Bacterial	0.830165	positive	1.75184e-06	g__Bacillus	c__Bacilli	p__Firmicutes
PG(16:0/17:0)_B;PG(15:0/18:0)_B	PG(16:0/17:0)_B	e007cfa6ea49f0a7a5009b5def01214b	g__Bacillus_c__Bacilli_3	Bacterial	0.846761	positive	6.73799e-07	g__Bacillus	c__Bacilli	p__Firmicutes
PG(16:0/17:1)_A;PG(16:1/17:0)_A;PG(15:0/18:1)_A;PG(14:0/19:1)_A	PG(16:0/17:1)_A	e007cfa6ea49f0a7a5009b5def01214b	g__Bacillus_c__Bacilli_3	Bacterial	0.844797	positive	7.58792e-07	g__Bacillus	c__Bacilli	p__Firmicutes
PG(16:0/17:1)_B;PG(15:0/18:1)_B;PG(16:1/17:0)_B;PG(14:0/19:1)_B	PG(16:0/17:1)_B	e007cfa6ea49f0a7a5009b5def01214b	g__Bacillus_c__Bacilli_3	Bacterial	0.797115	positive	8.95392e-06	g__Bacillus	c__Bacilli	p__Firmicutes
PG(16:1/16:1);PG(15:1/17:1)	PG(16:1/16:1)	e007cfa6ea49f0a7a5009b5def01214b	g__Bacillus_c__Bacilli_3	Bacterial	0.797737	positive	8.70734e-06	g__Bacillus	c__Bacilli	p__Firmicutes
PG(16:1/17:1);PG(15:0/18:2);PG(15:1/18:1)	PG(16:1/17:1)	e007cfa6ea49f0a7a5009b5def01214b	g__Bacillus_c__Bacilli_3	Bacterial	0.78457	positive	1.54219e-05	g__Bacillus	c__Bacilli	p__Firmicutes
PG(16:1/18:1);PG(17:1/17:1)	PG(16:1/18:1)	e007cfa6ea49f0a7a5009b5def01214b	g__Bacillus_c__Bacilli_3	Bacterial	0.784483	positive	1.54783e-05	g__Bacillus	c__Bacilli	p__Firmicutes
PG(17:0/17:1)_A;PG(15:0/19:1)_A;PG(16:1/18:0)_A;PG(16:0/18:1)_A	PG(17:0/17:1)_A	e007cfa6ea49f0a7a5009b5def01214b	g__Bacillus_c__Bacilli_3	Bacterial	0.78326	positive	1.62898e-05	g__Bacillus	c__Bacilli	p__Firmicutes
PG(P-17:0/15:1);PG(P-16:0/16:1);PG(P-18:0/14:1)	PG(P-17:0/15:1)	e007cfa6ea49f0a7a5009b5def01214b	g__Bacillus_c__Bacilli_3	Bacterial	0.759821	positive	4.09093e-05	g__Bacillus	c__Bacilli	p__Firmicutes
TG(14:0/15:0/16:1);TG(14:0/14:0/17:1)	TG(14:0/15:0/16:1)	e007cfa6ea49f0a7a5009b5def01214b	g__Bacillus_c__Bacilli_3	Bacterial	0.769319	positive	2.85309e-05	g__Bacillus	c__Bacilli	p__Firmicutes
TG(15:0/15:0/16:0);TG(14:0/16:0/16:0);TG(13:0/16:0/17:0);TG(14:0/15:0/17:0)	TG(15:0/15:0/16:0)	e007cfa6ea49f0a7a5009b5def01214b	g__Bacillus_c__Bacilli_3	Bacterial	0.865895	positive	1.92966e-07	g__Bacillus	c__Bacilli	p__Firmicutes
TG(15:0/15:0/17:0)	TG(15:0/15:0/17:0)	e007cfa6ea49f0a7a5009b5def01214b	g__Bacillus_c__Bacilli_3	Bacterial	0.752647	positive	5.31438e-05	g__Bacillus	c__Bacilli	p__Firmicutes
TG(16:0/16:0/16:0)_A;TG(14:0/17:0/17:0);TG(15:0/16:0/17:0);TG(14:0/16:0/18:0)	TG(16:0/16:0/16:0)_A	e007cfa6ea49f0a7a5009b5def01214b	g__Bacillus_c__Bacilli_3	Bacterial	0.786671	positive	1.41149e-05	g__Bacillus	c__Bacilli	p__Firmicutes
Cer(d18:1/14:0)	Cer(d18:1/14:0)	135eb9efc5938ad34cc0bc59ded7ee74	g__Mycobacterium_c__Actinobacteria_1	Bacterial	-0.802467	negative	7.01912e-06	g__Mycobacterium	c__Actinobacteria	p__Actinobacteriota
Cer(d18:1/18:0);Cer(d16:1/20:0);Cer(d14:1/22:0);Cer(d18:0/18:1)	Cer(d18:1/18:0)	fd1098cd571337c869bc804919b0f630	g__?_c__Bacilli_2	Bacterial	-0.762989	negative	3.63421e-05	g__?	c__Bacilli	p__Firmicutes
PC(15:0/15:1)_A	PC(15:0/15:1)_A	f0a2f6acf476be1b31b832b83529d6c5	g__Bacillus_c__Bacilli_4	Bacterial	0.76121	positive	3.88483e-05	g__Bacillus	c__Bacilli	p__Firmicutes
PG(15:0/16:0)_A;PG(14:0/17:0)_A	PG(15:0/16:0)_A	f0a2f6acf476be1b31b832b83529d6c5	g__Bacillus_c__Bacilli_4	Bacterial	0.757952	positive	4.38324e-05	g__Bacillus	c__Bacilli	p__Firmicutes
PG(15:0/17:0)_A;PG(16:0/16:0)_A	PG(15:0/17:0)_A	f0a2f6acf476be1b31b832b83529d6c5	g__Bacillus_c__Bacilli_4	Bacterial	0.76899	positive	2.88972e-05	g__Bacillus	c__Bacilli	p__Firmicutes
Cer(d18:1/18:0);Cer(d16:1/20:0);Cer(d14:1/22:0);Cer(d18:0/18:1)	Cer(d18:1/18:0)	e007cfa6ea49f0a7a5009b5def01214b	g__Bacillus_c__Bacilli_3	Bacterial	-0.813465	negative	4.15662e-06	g__Bacillus	c__Bacilli	p__Firmicutes
Cer(d18:1/23:0)_A	Cer(d18:1/23:0)_A	d5a426d4bbfe218586c580ad63d7ad88	g__?_c__Bacilli_1	Bacterial	-0.777277	negative	2.08192e-05	g__?	c__Bacilli	p__Firmicutes
Cer(d20:0/18:0(2OH))_A;Cer(d18:0/20:0(2OH))_A;Cer(t18:0/20:0)_A;Cer(t20:0/18:0)_A	Cer(d20:0/18:0(2OH))_A	d5a426d4bbfe218586c580ad63d7ad88	g__?_c__Bacilli_1	Bacterial	-0.812128	negative	4.43797e-06	g__?	c__Bacilli	p__Firmicutes
Cer(d20:0/18:0(2OH))_A;Cer(d18:0/20:0(2OH))_A;Cer(t18:0/20:0)_A;Cer(t20:0/18:0)_A	Cer(d20:0/18:0(2OH))_A	fd1098cd571337c869bc804919b0f630	g__?_c__Bacilli_2	Bacterial	-0.758217	negative	4.34079e-05	g__?	c__Bacilli	p__Firmicutes
Cer(d20:0/18:0(2OH))_A;Cer(d18:0/20:0(2OH))_A;Cer(t18:0/20:0)_A;Cer(t20:0/18:0)_A	Cer(d20:0/18:0(2OH))_A	af7aa0fc0488b52a0b2f03b235837079	g__Bacillus_c__Bacilli_2	Bacterial	-0.750816	negative	5.67365e-05	g__Bacillus	c__Bacilli	p__Firmicutes
Cer(d20:0/18:0(2OH))_A;Cer(d18:0/20:0(2OH))_A;Cer(t18:0/20:0)_A;Cer(t20:0/18:0)_A	Cer(d20:0/18:0(2OH))_A	e007cfa6ea49f0a7a5009b5def01214b	g__Bacillus_c__Bacilli_3	Bacterial	-0.782391	negative	1.68883e-05	g__Bacillus	c__Bacilli	p__Firmicutes
Cer(d20:0/18:0(2OH))_A;Cer(d18:0/20:0(2OH))_A;Cer(t18:0/20:0)_A;Cer(t20:0/18:0)_A	Cer(d20:0/18:0(2OH))_A	f0a2f6acf476be1b31b832b83529d6c5	g__Bacillus_c__Bacilli_4	Bacterial	-0.8108	negative	4.73393e-06	g__Bacillus	c__Bacilli	p__Firmicutes
Cer(d20:0/18:0(2OH))_B;Cer(d18:0/20:0(2OH))_B;Cer(t18:0/20:0)_B;Cer(t20:0/18:0)_B	Cer(d20:0/18:0(2OH))_B	fd1098cd571337c869bc804919b0f630	g__?_c__Bacilli_2	Bacterial	-0.827045	negative	2.07287e-06	g__?	c__Bacilli	p__Firmicutes
Cer(d20:0/20:0)_A;Cer(d18:0/22:0)_A	Cer(d20:0/20:0)_A	d5a426d4bbfe218586c580ad63d7ad88	g__?_c__Bacilli_1	Bacterial	-0.843079	negative	8.40715e-07	g__?	c__Bacilli	p__Firmicutes
Cer(d20:0/20:0)_A;Cer(d18:0/22:0)_A	Cer(d20:0/20:0)_A	e007cfa6ea49f0a7a5009b5def01214b	g__Bacillus_c__Bacilli_3	Bacterial	-0.761867	negative	3.79067e-05	g__Bacillus	c__Bacilli	p__Firmicutes
Cer(d20:0/20:0)_A;Cer(d18:0/22:0)_A	Cer(d20:0/20:0)_A	f0a2f6acf476be1b31b832b83529d6c5	g__Bacillus_c__Bacilli_4	Bacterial	-0.803188	negative	6.78907e-06	g__Bacillus	c__Bacilli	p__Firmicutes
Cer(t18:0/18:0(2OH))_B;Cer(t20:0/16:0(2OH))_B	Cer(t18:0/18:0(2OH))_B	ce479336747f48fba1eb91ea4385c78b	g__Bryobacter_c__Acidobacteriae_3	Bacterial	-0.779463	negative	1.90504e-05	g__Bryobacter	c__Acidobacteriae	p__Acidobacteriota
Cer(d20:0/24:0)	Cer(d20:0/24:0)	010ed69a887509acff94fcecd37c1565	g__Bryobacter_c__Acidobacteriae_1	Bacterial	0.753504	positive	5.15331e-05	g__Bryobacter	c__Acidobacteriae	p__Acidobacteriota
Cer(t18:0/20:0(2OH))_A;Cer(t20:0/18:0(2OH))	Cer(t18:0/20:0(2OH))_A	d5a426d4bbfe218586c580ad63d7ad88	g__?_c__Bacilli_1	Bacterial	-0.808665	negative	5.24587e-06	g__?	c__Bacilli	p__Firmicutes
Cer(t18:0/20:0(2OH))_A;Cer(t20:0/18:0(2OH))	Cer(t18:0/20:0(2OH))_A	fd1098cd571337c869bc804919b0f630	g__?_c__Bacilli_2	Bacterial	-0.824426	negative	2.38135e-06	g__?	c__Bacilli	p__Firmicutes
Cer(t18:0/20:0(2OH))_A;Cer(t20:0/18:0(2OH))	Cer(t18:0/20:0(2OH))_A	af7aa0fc0488b52a0b2f03b235837079	g__Bacillus_c__Bacilli_2	Bacterial	-0.793755	negative	1.03947e-05	g__Bacillus	c__Bacilli	p__Firmicutes
SQDG(16:0/16:1)	SQDG(16:0/16:1)	010ed69a887509acff94fcecd37c1565	g__Bryobacter_c__Acidobacteriae_1	Bacterial	0.768084	positive	2.99277e-05	g__Bryobacter	c__Acidobacteriae	p__Acidobacteriota
Cer(t18:0/20:0(2OH))_A;Cer(t20:0/18:0(2OH))	Cer(t18:0/20:0(2OH))_A	e007cfa6ea49f0a7a5009b5def01214b	g__Bacillus_c__Bacilli_3	Bacterial	-0.853773	negative	4.34924e-07	g__Bacillus	c__Bacilli	p__Firmicutes
Cer(t18:0/22:0(2OH))_A	Cer(t18:0/22:0(2OH))_A	fd1098cd571337c869bc804919b0f630	g__?_c__Bacilli_2	Bacterial	-0.768224	negative	2.97658e-05	g__?	c__Bacilli	p__Firmicutes
Cer(t18:0/22:0(2OH))_A	Cer(t18:0/22:0(2OH))_A	e007cfa6ea49f0a7a5009b5def01214b	g__Bacillus_c__Bacilli_3	Bacterial	-0.802655	negative	6.95856e-06	g__Bacillus	c__Bacilli	p__Firmicutes
DG(14:0/18:2/0:0)	DG(14:0/18:2/0:0)	cb33839e52e597bef34327e3787dd7b1	g__AKIW781_c__Chloroflexia_2	Bacterial	-0.823522	negative	2.49687e-06	g__AKIW781	c__Chloroflexia	p__Chloroflexi
DG(14:0/18:2/0:0)	DG(14:0/18:2/0:0)	010ed69a887509acff94fcecd37c1565	g__Bryobacter_c__Acidobacteriae_1	Bacterial	-0.75947	negative	4.14454e-05	g__Bryobacter	c__Acidobacteriae	p__Acidobacteriota
DG(14:0/18:2/0:0)	DG(14:0/18:2/0:0)	d625ae21a0d9e09d64fb6c5025739ba3	g__Bryobacter_c__Acidobacteriae_4	Bacterial	-0.759209	negative	4.18469e-05	g__Bryobacter	c__Acidobacteriae	p__Acidobacteriota
DG(14:0/18:2/0:0)	DG(14:0/18:2/0:0)	82200b9c4d6c447ae83a20cc414642a7	g__Candidatus_Adlerbacteria_c__Parcubacteria	Bacterial	-0.757077	negative	4.52627e-05	g__Candidatus_Adlerbacteria	c__Parcubacteria	p__Patescibacteria
DG(14:0/18:2/0:0)	DG(14:0/18:2/0:0)	f7f02a6260852afa80532262d5560cfd	g__Candidatus_Solibacter_c__Acidobacteriae	Bacterial	-0.890732	negative	2.77001e-08	g__Candidatus_Solibacter	c__Acidobacteriae	p__Acidobacteriota
DG(14:0/18:2/0:0)	DG(14:0/18:2/0:0)	7ac2b6f27f1df299a2d5f9e3b563f2e7	g__env.OPS_17_c__Bacteroidia_1	Bacterial	-0.867386	negative	1.73669e-07	g__env.OPS_17	c__Bacteroidia	p__Bacteroidota
DG(14:0/18:2/0:0)	DG(14:0/18:2/0:0)	60cb5363f520d007437ef4ed940bad82	g__Fimbriimonadaceae_c__Fimbriimonadia	Bacterial	-0.816922	negative	3.50074e-06	g__Fimbriimonadaceae	c__Fimbriimonadia	p__Armatimonadota
DG(14:0/18:2/0:0)	DG(14:0/18:2/0:0)	7bf5de0e67e967355a00cefc58b1d1da	g__Gemmatimonas_c__Gemmatimonadetes_2	Bacterial	-0.761557	negative	3.8349e-05	g__Gemmatimonas	c__Gemmatimonadetes	p__Gemmatimonadota
DG(14:0/18:2/0:0)	DG(14:0/18:2/0:0)	dbcd6540c9df7bb310d55bb3d3350d2b	g__KD4-96_c__KD4-96	Bacterial	-0.765051	negative	3.36147e-05	g__KD4-96	c__KD4-96	p__Chloroflexi
DG(14:0/18:2/0:0)	DG(14:0/18:2/0:0)	cb6efcba00f444c5e057ac2b2c96ac62	g__Pedosphaeraceae_c__Verrucomicrobiae_1	Bacterial	-0.799271	negative	8.12449e-06	g__Pedosphaeraceae	c__Verrucomicrobiae	p__Verrucomicrobiota
DG(14:0/18:2/0:0)	DG(14:0/18:2/0:0)	85b30e8129e162e37f17dcf6f835caf1	g__TK10_c__TK10_1	Bacterial	-0.823942	negative	2.44257e-06	g__TK10	c__TK10	p__Chloroflexi
DG(14:0/18:2/0:0)	DG(14:0/18:2/0:0)	2c3d14ad3251799edb88795ed7d56713	g__uncultured_c__Planctomycetes_2	Bacterial	-0.75459	negative	4.95518e-05	g__uncultured	c__Planctomycetes	p__Planctomycetota
DG(14:0/18:2/0:0)	DG(14:0/18:2/0:0)	ae8dc95c4368c8e6669f497929ffd1b0	g__uncultured_c__Planctomycetes_6	Bacterial	-0.815823	negative	3.69868e-06	g__uncultured	c__Planctomycetes	p__Planctomycetota
DG(16:0/18:1/0:0)	DG(16:0/18:1/0:0)	cb33839e52e597bef34327e3787dd7b1	g__AKIW781_c__Chloroflexia_2	Bacterial	-0.791172	negative	1.16372e-05	g__AKIW781	c__Chloroflexia	p__Chloroflexi
DG(16:0/18:1/0:0)	DG(16:0/18:1/0:0)	51dce6cc77834614cec60bbe6a63a746	g__bacteriap25_c__bacteriap25	Bacterial	-0.764005	negative	3.49756e-05	g__bacteriap25	c__bacteriap25	p__Myxococcota
DG(16:0/18:1/0:0)	DG(16:0/18:1/0:0)	010ed69a887509acff94fcecd37c1565	g__Bryobacter_c__Acidobacteriae_1	Bacterial	-0.755465	negative	4.80038e-05	g__Bryobacter	c__Acidobacteriae	p__Acidobacteriota
DG(16:0/18:1/0:0)	DG(16:0/18:1/0:0)	d625ae21a0d9e09d64fb6c5025739ba3	g__Bryobacter_c__Acidobacteriae_4	Bacterial	-0.757507	negative	4.45552e-05	g__Bryobacter	c__Acidobacteriae	p__Acidobacteriota
DG(16:0/18:1/0:0)	DG(16:0/18:1/0:0)	f7f02a6260852afa80532262d5560cfd	g__Candidatus_Solibacter_c__Acidobacteriae	Bacterial	-0.882009	negative	5.75094e-08	g__Candidatus_Solibacter	c__Acidobacteriae	p__Acidobacteriota
SQDG(16:0/16:0)	SQDG(16:0/16:0)	f7f02a6260852afa80532262d5560cfd	g__Candidatus_Solibacter_c__Acidobacteriae	Bacterial	0.777253	positive	2.08398e-05	g__Candidatus_Solibacter	c__Acidobacteriae	p__Acidobacteriota
SQDG(16:0/16:1)	SQDG(16:0/16:1)	f7f02a6260852afa80532262d5560cfd	g__Candidatus_Solibacter_c__Acidobacteriae	Bacterial	0.799172	positive	8.16089e-06	g__Candidatus_Solibacter	c__Acidobacteriae	p__Acidobacteriota
PE(O-16:0/20:5)	PE(O-16:0/20:5)	bad02fb4b97f30182ffe6e934f54ad5f	g__CCD24_c__Gammaproteobacteria	Bacterial	0.754302	positive	5.00702e-05	g__CCD24	c__Gammaproteobacteria	p__Proteobacteria
DG(16:0/18:1/0:0)	DG(16:0/18:1/0:0)	7ac2b6f27f1df299a2d5f9e3b563f2e7	g__env.OPS_17_c__Bacteroidia_1	Bacterial	-0.823935	negative	2.44353e-06	g__env.OPS_17	c__Bacteroidia	p__Bacteroidota
PC(18:2/18:2)_A	PC(18:2/18:2)_A	ede3f7dad98972cbb6f24fde4cb1b004	g__Cerasicoccus_c__Verrucomicrobiae	Bacterial	0.750709	positive	5.69523e-05	g__Cerasicoccus	c__Verrucomicrobiae	p__Verrucomicrobiota
DG(16:0/18:1/0:0)	DG(16:0/18:1/0:0)	7bf5de0e67e967355a00cefc58b1d1da	g__Gemmatimonas_c__Gemmatimonadetes_2	Bacterial	-0.76957	negative	2.82536e-05	g__Gemmatimonas	c__Gemmatimonadetes	p__Gemmatimonadota
DG(16:0/18:1/0:0)	DG(16:0/18:1/0:0)	cb6efcba00f444c5e057ac2b2c96ac62	g__Pedosphaeraceae_c__Verrucomicrobiae_1	Bacterial	-0.80334	negative	6.74134e-06	g__Pedosphaeraceae	c__Verrucomicrobiae	p__Verrucomicrobiota
Cer(d18:1/24:0)_A	Cer(d18:1/24:0)_A	f845966ed8d1266c54ee7b9897587097	g__Chloroplast_c__Cyanobacteriia_3	Bacterial	0.775028	positive	2.2787e-05	g__Chloroplast	c__Cyanobacteriia	p__Cyanobacteria
DG(16:0/18:1/0:0)	DG(16:0/18:1/0:0)	d09f2875b08b300bbf68d3e01ff3fcad	g__Pirellula_c__Planctomycetes_3	Bacterial	-0.804999	negative	6.23976e-06	g__Pirellula	c__Planctomycetes	p__Planctomycetota
DG(16:0/18:1/0:0)	DG(16:0/18:1/0:0)	85b30e8129e162e37f17dcf6f835caf1	g__TK10_c__TK10_1	Bacterial	-0.772763	negative	2.49319e-05	g__TK10	c__TK10	p__Chloroflexi
DG(16:0/18:1/0:0)	DG(16:0/18:1/0:0)	2c3d14ad3251799edb88795ed7d56713	g__uncultured_c__Planctomycetes_2	Bacterial	-0.754289	negative	5.00931e-05	g__uncultured	c__Planctomycetes	p__Planctomycetota
DG(16:0/18:1/0:0)	DG(16:0/18:1/0:0)	ae8dc95c4368c8e6669f497929ffd1b0	g__uncultured_c__Planctomycetes_6	Bacterial	-0.775137	negative	2.2688e-05	g__uncultured	c__Planctomycetes	p__Planctomycetota
DG(16:0/18:2/0:0)_A;DG(16:1/18:1/0:0)	DG(16:0/18:2/0:0)_A	cb33839e52e597bef34327e3787dd7b1	g__AKIW781_c__Chloroflexia_2	Bacterial	-0.819058	negative	3.14272e-06	g__AKIW781	c__Chloroflexia	p__Chloroflexi
DG(16:0/18:2/0:0)_A;DG(16:1/18:1/0:0)	DG(16:0/18:2/0:0)_A	51dce6cc77834614cec60bbe6a63a746	g__bacteriap25_c__bacteriap25	Bacterial	-0.797554	negative	8.77917e-06	g__bacteriap25	c__bacteriap25	p__Myxococcota
DG(16:0/18:2/0:0)_A;DG(16:1/18:1/0:0)	DG(16:0/18:2/0:0)_A	d625ae21a0d9e09d64fb6c5025739ba3	g__Bryobacter_c__Acidobacteriae_4	Bacterial	-0.754996	negative	4.88276e-05	g__Bryobacter	c__Acidobacteriae	p__Acidobacteriota
DG(16:0/18:2/0:0)_A;DG(16:1/18:1/0:0)	DG(16:0/18:2/0:0)_A	f7f02a6260852afa80532262d5560cfd	g__Candidatus_Solibacter_c__Acidobacteriae	Bacterial	-0.86328	negative	2.31426e-07	g__Candidatus_Solibacter	c__Acidobacteriae	p__Acidobacteriota
DG(16:0/18:2/0:0)_A;DG(16:1/18:1/0:0)	DG(16:0/18:2/0:0)_A	7ac2b6f27f1df299a2d5f9e3b563f2e7	g__env.OPS_17_c__Bacteroidia_1	Bacterial	-0.834387	negative	1.38752e-06	g__env.OPS_17	c__Bacteroidia	p__Bacteroidota
DG(16:0/18:2/0:0)_A;DG(16:1/18:1/0:0)	DG(16:0/18:2/0:0)_A	cb6efcba00f444c5e057ac2b2c96ac62	g__Pedosphaeraceae_c__Verrucomicrobiae_1	Bacterial	-0.785667	negative	1.47271e-05	g__Pedosphaeraceae	c__Verrucomicrobiae	p__Verrucomicrobiota
DG(16:0/18:2/0:0)_A;DG(16:1/18:1/0:0)	DG(16:0/18:2/0:0)_A	d09f2875b08b300bbf68d3e01ff3fcad	g__Pirellula_c__Planctomycetes_3	Bacterial	-0.767219	negative	3.09412e-05	g__Pirellula	c__Planctomycetes	p__Planctomycetota
DG(16:0/18:2/0:0)_A;DG(16:1/18:1/0:0)	DG(16:0/18:2/0:0)_A	85b30e8129e162e37f17dcf6f835caf1	g__TK10_c__TK10_1	Bacterial	-0.819541	negative	3.0663e-06	g__TK10	c__TK10	p__Chloroflexi
DG(16:0/18:2/0:0)_A;DG(16:1/18:1/0:0)	DG(16:0/18:2/0:0)_A	2c3d14ad3251799edb88795ed7d56713	g__uncultured_c__Planctomycetes_2	Bacterial	-0.750397	negative	5.7586e-05	g__uncultured	c__Planctomycetes	p__Planctomycetota
DG(16:0/18:2/0:0)_A;DG(16:1/18:1/0:0)	DG(16:0/18:2/0:0)_A	ae8dc95c4368c8e6669f497929ffd1b0	g__uncultured_c__Planctomycetes_6	Bacterial	-0.82623	negative	2.16479e-06	g__uncultured	c__Planctomycetes	p__Planctomycetota
DG(16:0/18:2/0:0)_B	DG(16:0/18:2/0:0)_B	cb33839e52e597bef34327e3787dd7b1	g__AKIW781_c__Chloroflexia_2	Bacterial	-0.785524	negative	1.4816e-05	g__AKIW781	c__Chloroflexia	p__Chloroflexi
DG(16:0/18:2/0:0)_B	DG(16:0/18:2/0:0)_B	51dce6cc77834614cec60bbe6a63a746	g__bacteriap25_c__bacteriap25	Bacterial	-0.775454	negative	2.2402e-05	g__bacteriap25	c__bacteriap25	p__Myxococcota
DG(16:0/18:2/0:0)_B	DG(16:0/18:2/0:0)_B	d625ae21a0d9e09d64fb6c5025739ba3	g__Bryobacter_c__Acidobacteriae_4	Bacterial	-0.765184	negative	3.34457e-05	g__Bryobacter	c__Acidobacteriae	p__Acidobacteriota
DG(16:0/18:2/0:0)_B	DG(16:0/18:2/0:0)_B	f7f02a6260852afa80532262d5560cfd	g__Candidatus_Solibacter_c__Acidobacteriae	Bacterial	-0.885012	negative	4.50208e-08	g__Candidatus_Solibacter	c__Acidobacteriae	p__Acidobacteriota
DG(16:0/18:2/0:0)_B	DG(16:0/18:2/0:0)_B	7ac2b6f27f1df299a2d5f9e3b563f2e7	g__env.OPS_17_c__Bacteroidia_1	Bacterial	-0.833939	negative	1.42266e-06	g__env.OPS_17	c__Bacteroidia	p__Bacteroidota
DG(16:0/18:2/0:0)_B	DG(16:0/18:2/0:0)_B	60cb5363f520d007437ef4ed940bad82	g__Fimbriimonadaceae_c__Fimbriimonadia	Bacterial	-0.779978	negative	1.86535e-05	g__Fimbriimonadaceae	c__Fimbriimonadia	p__Armatimonadota
DG(16:0/18:2/0:0)_B	DG(16:0/18:2/0:0)_B	5c1ede02245263ffa1b637aca44f8027	g__Mortierella_c__Mortierellomycetes_1	Fungal	-0.791298	negative	1.15736e-05	g__Mortierella	c__Mortierellomycetes	p__Mortierellomycota
DG(16:0/18:2/0:0)_B	DG(16:0/18:2/0:0)_B	cb6efcba00f444c5e057ac2b2c96ac62	g__Pedosphaeraceae_c__Verrucomicrobiae_1	Bacterial	-0.822026	negative	2.69889e-06	g__Pedosphaeraceae	c__Verrucomicrobiae	p__Verrucomicrobiota
DG(16:0/18:2/0:0)_B	DG(16:0/18:2/0:0)_B	8d8c69a0a8b668763449e367362fc9c8	g__Pirellula_c__Planctomycetes_2	Bacterial	-0.767667	negative	3.0413e-05	g__Pirellula	c__Planctomycetes	p__Planctomycetota
DG(16:0/18:2/0:0)_B	DG(16:0/18:2/0:0)_B	d09f2875b08b300bbf68d3e01ff3fcad	g__Pirellula_c__Planctomycetes_3	Bacterial	-0.788101	negative	1.32821e-05	g__Pirellula	c__Planctomycetes	p__Planctomycetota
DG(16:0/18:2/0:0)_B	DG(16:0/18:2/0:0)_B	85b30e8129e162e37f17dcf6f835caf1	g__TK10_c__TK10_1	Bacterial	-0.758494	negative	4.29675e-05	g__TK10	c__TK10	p__Chloroflexi
DG(16:0/18:2/0:0)_B	DG(16:0/18:2/0:0)_B	ecce5451c58aec0247c7caf47c76ec6d	g__uncultured_c__Alphaproteobacteria_7	Bacterial	-0.78705	negative	1.38899e-05	g__uncultured	c__Alphaproteobacteria	p__Proteobacteria
TG(15:0/15:0/16:0);TG(14:0/16:0/16:0);TG(13:0/16:0/17:0);TG(14:0/15:0/17:0)	TG(15:0/15:0/16:0)	3e9f4569c6a497528a6eebff28f3ad29	g__Fictibacillus_c__Bacilli	Bacterial	0.818001	positive	3.31565e-06	g__Fictibacillus	c__Bacilli	p__Firmicutes
DG(16:0/18:2/0:0)_B	DG(16:0/18:2/0:0)_B	3d9f674f9fb43437a4f69a4d29172df0	g__uncultured_c__Anaerolineae_2	Bacterial	-0.767548	negative	3.05517e-05	g__uncultured	c__Anaerolineae	p__Chloroflexi
DG(16:0/18:2/0:0)_B	DG(16:0/18:2/0:0)_B	883dd3ce99451948ca4ad9ee1fe90e9b	g__uncultured_c__Bacteroidia_3	Bacterial	-0.753171	negative	5.21538e-05	g__uncultured	c__Bacteroidia	p__Bacteroidota
DG(16:0/18:2/0:0)_B	DG(16:0/18:2/0:0)_B	2c3d14ad3251799edb88795ed7d56713	g__uncultured_c__Planctomycetes_2	Bacterial	-0.762557	negative	3.6938e-05	g__uncultured	c__Planctomycetes	p__Planctomycetota
DG(16:0/18:2/0:0)_B	DG(16:0/18:2/0:0)_B	ae8dc95c4368c8e6669f497929ffd1b0	g__uncultured_c__Planctomycetes_6	Bacterial	-0.775273	negative	2.2565e-05	g__uncultured	c__Planctomycetes	p__Planctomycetota
DG(16:1/20:4/0:0)	DG(16:1/20:4/0:0)	51dce6cc77834614cec60bbe6a63a746	g__bacteriap25_c__bacteriap25	Bacterial	-0.783384	negative	1.62057e-05	g__bacteriap25	c__bacteriap25	p__Myxococcota
DG(16:1/20:4/0:0)	DG(16:1/20:4/0:0)	f7f02a6260852afa80532262d5560cfd	g__Candidatus_Solibacter_c__Acidobacteriae	Bacterial	-0.798331	negative	8.47759e-06	g__Candidatus_Solibacter	c__Acidobacteriae	p__Acidobacteriota
DG(16:1/20:4/0:0)	DG(16:1/20:4/0:0)	7ac2b6f27f1df299a2d5f9e3b563f2e7	g__env.OPS_17_c__Bacteroidia_1	Bacterial	-0.764249	negative	3.46535e-05	g__env.OPS_17	c__Bacteroidia	p__Bacteroidota
DG(16:1/20:4/0:0)	DG(16:1/20:4/0:0)	60cb5363f520d007437ef4ed940bad82	g__Fimbriimonadaceae_c__Fimbriimonadia	Bacterial	-0.768942	negative	2.8951e-05	g__Fimbriimonadaceae	c__Fimbriimonadia	p__Armatimonadota
DG(18:1/0:0/18:1)	DG(18:1/0:0/18:1)	cb33839e52e597bef34327e3787dd7b1	g__AKIW781_c__Chloroflexia_2	Bacterial	-0.774241	negative	2.35137e-05	g__AKIW781	c__Chloroflexia	p__Chloroflexi
DG(18:1/0:0/18:1)	DG(18:1/0:0/18:1)	51dce6cc77834614cec60bbe6a63a746	g__bacteriap25_c__bacteriap25	Bacterial	-0.814066	negative	4.03551e-06	g__bacteriap25	c__bacteriap25	p__Myxococcota
DG(18:1/0:0/18:1)	DG(18:1/0:0/18:1)	f7f02a6260852afa80532262d5560cfd	g__Candidatus_Solibacter_c__Acidobacteriae	Bacterial	-0.873662	negative	1.09889e-07	g__Candidatus_Solibacter	c__Acidobacteriae	p__Acidobacteriota
SQDG(16:0/16:1)	SQDG(16:0/16:1)	7bf5de0e67e967355a00cefc58b1d1da	g__Gemmatimonas_c__Gemmatimonadetes_2	Bacterial	0.759292	positive	4.17195e-05	g__Gemmatimonas	c__Gemmatimonadetes	p__Gemmatimonadota
DG(18:1/0:0/18:1)	DG(18:1/0:0/18:1)	7ac2b6f27f1df299a2d5f9e3b563f2e7	g__env.OPS_17_c__Bacteroidia_1	Bacterial	-0.809682	negative	4.99623e-06	g__env.OPS_17	c__Bacteroidia	p__Bacteroidota
DG(18:1/0:0/18:1)	DG(18:1/0:0/18:1)	60cb5363f520d007437ef4ed940bad82	g__Fimbriimonadaceae_c__Fimbriimonadia	Bacterial	-0.751272	negative	5.58227e-05	g__Fimbriimonadaceae	c__Fimbriimonadia	p__Armatimonadota
DG(18:1/0:0/18:1)	DG(18:1/0:0/18:1)	cb6efcba00f444c5e057ac2b2c96ac62	g__Pedosphaeraceae_c__Verrucomicrobiae_1	Bacterial	-0.77876	negative	1.96043e-05	g__Pedosphaeraceae	c__Verrucomicrobiae	p__Verrucomicrobiota
DG(18:1/0:0/18:1)	DG(18:1/0:0/18:1)	85b30e8129e162e37f17dcf6f835caf1	g__TK10_c__TK10_1	Bacterial	-0.76336	negative	3.58382e-05	g__TK10	c__TK10	p__Chloroflexi
PC(15:0/15:1)_A	PC(15:0/15:1)_A	3f95aa1b372a657401dcde0038bfb884	g__Hyphomicrobium_c__Alphaproteobacteria	Bacterial	0.787318	positive	1.37323e-05	g__Hyphomicrobium	c__Alphaproteobacteria	p__Proteobacteria
PC(29:1)_B	PC(29:1)_B	3f95aa1b372a657401dcde0038bfb884	g__Hyphomicrobium_c__Alphaproteobacteria	Bacterial	0.766245	positive	3.21183e-05	g__Hyphomicrobium	c__Alphaproteobacteria	p__Proteobacteria
DG(18:1/0:0/18:1)	DG(18:1/0:0/18:1)	ae8dc95c4368c8e6669f497929ffd1b0	g__uncultured_c__Planctomycetes_6	Bacterial	-0.757693	negative	4.42511e-05	g__uncultured	c__Planctomycetes	p__Planctomycetota
DG(18:1/18:2/0:0)	DG(18:1/18:2/0:0)	cb33839e52e597bef34327e3787dd7b1	g__AKIW781_c__Chloroflexia_2	Bacterial	-0.794901	negative	9.88194e-06	g__AKIW781	c__Chloroflexia	p__Chloroflexi
DG(18:1/18:2/0:0)	DG(18:1/18:2/0:0)	51dce6cc77834614cec60bbe6a63a746	g__bacteriap25_c__bacteriap25	Bacterial	-0.817888	negative	3.33456e-06	g__bacteriap25	c__bacteriap25	p__Myxococcota
DG(18:1/18:2/0:0)	DG(18:1/18:2/0:0)	d625ae21a0d9e09d64fb6c5025739ba3	g__Bryobacter_c__Acidobacteriae_4	Bacterial	-0.767286	negative	3.08619e-05	g__Bryobacter	c__Acidobacteriae	p__Acidobacteriota
DG(18:1/18:2/0:0)	DG(18:1/18:2/0:0)	f7f02a6260852afa80532262d5560cfd	g__Candidatus_Solibacter_c__Acidobacteriae	Bacterial	-0.893819	negative	2.1075e-08	g__Candidatus_Solibacter	c__Acidobacteriae	p__Acidobacteriota
DG(18:1/18:2/0:0)	DG(18:1/18:2/0:0)	7ac2b6f27f1df299a2d5f9e3b563f2e7	g__env.OPS_17_c__Bacteroidia_1	Bacterial	-0.832894	negative	1.50781e-06	g__env.OPS_17	c__Bacteroidia	p__Bacteroidota
DG(14:0/18:2/0:0)	DG(14:0/18:2/0:0)	1e181baaea6ea44783270cf5e6116420	g__Kribbella_c__Actinobacteria_1	Bacterial	0.750125	positive	5.81455e-05	g__Kribbella	c__Actinobacteria	p__Actinobacteriota
DG(16:0/18:1/0:0)	DG(16:0/18:1/0:0)	1e181baaea6ea44783270cf5e6116420	g__Kribbella_c__Actinobacteria_1	Bacterial	0.785831	positive	1.46256e-05	g__Kribbella	c__Actinobacteria	p__Actinobacteriota
DG(16:0/18:2/0:0)_A;DG(16:1/18:1/0:0)	DG(16:0/18:2/0:0)_A	1e181baaea6ea44783270cf5e6116420	g__Kribbella_c__Actinobacteria_1	Bacterial	0.756068	positive	4.69622e-05	g__Kribbella	c__Actinobacteria	p__Actinobacteriota
DG(16:0/18:2/0:0)_B	DG(16:0/18:2/0:0)_B	1e181baaea6ea44783270cf5e6116420	g__Kribbella_c__Actinobacteria_1	Bacterial	0.832696	positive	1.52443e-06	g__Kribbella	c__Actinobacteria	p__Actinobacteriota
DG(16:1/20:4/0:0)	DG(16:1/20:4/0:0)	1e181baaea6ea44783270cf5e6116420	g__Kribbella_c__Actinobacteria_1	Bacterial	0.814134	positive	4.02197e-06	g__Kribbella	c__Actinobacteria	p__Actinobacteriota
DG(18:1/0:0/18:1)	DG(18:1/0:0/18:1)	1e181baaea6ea44783270cf5e6116420	g__Kribbella_c__Actinobacteria_1	Bacterial	0.794544	positive	1.00394e-05	g__Kribbella	c__Actinobacteria	p__Actinobacteriota
DG(18:1/18:2/0:0)	DG(18:1/18:2/0:0)	1e181baaea6ea44783270cf5e6116420	g__Kribbella_c__Actinobacteria_1	Bacterial	0.832348	positive	1.55405e-06	g__Kribbella	c__Actinobacteria	p__Actinobacteriota
DG(18:2/0:0/18:2);DG(18:1/18:3/0:0)	DG(18:2/0:0/18:2)	1e181baaea6ea44783270cf5e6116420	g__Kribbella_c__Actinobacteria_1	Bacterial	0.827651	positive	2.00668e-06	g__Kribbella	c__Actinobacteria	p__Actinobacteriota
DG(18:1/18:2/0:0)	DG(18:1/18:2/0:0)	60cb5363f520d007437ef4ed940bad82	g__Fimbriimonadaceae_c__Fimbriimonadia	Bacterial	-0.795683	negative	9.54477e-06	g__Fimbriimonadaceae	c__Fimbriimonadia	p__Armatimonadota
DG(18:1/18:2/0:0)	DG(18:1/18:2/0:0)	ba774432cea724a9df46d7aad4fbc4bd	g__Kribbella_c__Actinobacteria_2	Bacterial	-0.752659	negative	5.31223e-05	g__Kribbella	c__Actinobacteria	p__Actinobacteriota
DG(18:1/18:2/0:0)	DG(18:1/18:2/0:0)	5c1ede02245263ffa1b637aca44f8027	g__Mortierella_c__Mortierellomycetes_1	Fungal	-0.799633	negative	7.9922e-06	g__Mortierella	c__Mortierellomycetes	p__Mortierellomycota
DG(18:1/18:2/0:0)	DG(18:1/18:2/0:0)	cb6efcba00f444c5e057ac2b2c96ac62	g__Pedosphaeraceae_c__Verrucomicrobiae_1	Bacterial	-0.825763	negative	2.21919e-06	g__Pedosphaeraceae	c__Verrucomicrobiae	p__Verrucomicrobiota
DG(18:1/18:2/0:0)	DG(18:1/18:2/0:0)	8d8c69a0a8b668763449e367362fc9c8	g__Pirellula_c__Planctomycetes_2	Bacterial	-0.767706	negative	3.0367e-05	g__Pirellula	c__Planctomycetes	p__Planctomycetota
DG(18:1/18:2/0:0)	DG(18:1/18:2/0:0)	d09f2875b08b300bbf68d3e01ff3fcad	g__Pirellula_c__Planctomycetes_3	Bacterial	-0.757551	negative	4.44826e-05	g__Pirellula	c__Planctomycetes	p__Planctomycetota
DG(18:1/18:2/0:0)	DG(18:1/18:2/0:0)	85b30e8129e162e37f17dcf6f835caf1	g__TK10_c__TK10_1	Bacterial	-0.772252	negative	2.54388e-05	g__TK10	c__TK10	p__Chloroflexi
TG(54:1)	TG(54:1)	fc246d3139ea9217e4bb682bf251db21	g__Microbotryum_c__Microbotryomycetes	Fungal	0.86278	positive	2.39522e-07	g__Microbotryum	c__Microbotryomycetes	p__Basidiomycota
PE(15:0/17:1)_A;PE(16:0/16:1)_A	PE(15:0/17:1)_A	205e9006842d47d1a2d1caf6a96e0c88	g__Microvirga_c__Alphaproteobacteria	Bacterial	0.779768	positive	1.88148e-05	g__Microvirga	c__Alphaproteobacteria	p__Proteobacteria
PE(16:0/17:1)_D;PE(16:1/17:0)_D;PE(15:0/18:1)_D;PE(14:0/19:1)_B	PE(16:0/17:1)_D	205e9006842d47d1a2d1caf6a96e0c88	g__Microvirga_c__Alphaproteobacteria	Bacterial	0.782658	positive	1.67022e-05	g__Microvirga	c__Alphaproteobacteria	p__Proteobacteria
DG(18:1/18:2/0:0)	DG(18:1/18:2/0:0)	ecce5451c58aec0247c7caf47c76ec6d	g__uncultured_c__Alphaproteobacteria_7	Bacterial	-0.789311	negative	1.2611e-05	g__uncultured	c__Alphaproteobacteria	p__Proteobacteria
DG(18:1/18:2/0:0)	DG(18:1/18:2/0:0)	3d9f674f9fb43437a4f69a4d29172df0	g__uncultured_c__Anaerolineae_2	Bacterial	-0.78993	negative	1.22796e-05	g__uncultured	c__Anaerolineae	p__Chloroflexi
DG(18:1/18:2/0:0)	DG(18:1/18:2/0:0)	883dd3ce99451948ca4ad9ee1fe90e9b	g__uncultured_c__Bacteroidia_3	Bacterial	-0.755707	negative	4.75835e-05	g__uncultured	c__Bacteroidia	p__Bacteroidota
DG(18:1/18:2/0:0)	DG(18:1/18:2/0:0)	2c3d14ad3251799edb88795ed7d56713	g__uncultured_c__Planctomycetes_2	Bacterial	-0.764323	negative	3.45571e-05	g__uncultured	c__Planctomycetes	p__Planctomycetota
SQDG(16:0/16:1)	SQDG(16:0/16:1)	dfeca4e57234198cc62c56a8bf7ed6bd	g__Mitochondria_c__Alphaproteobacteria_5	Bacterial	0.820562	positive	2.91042e-06	g__Mitochondria	c__Alphaproteobacteria	p__Proteobacteria
DG(18:1/18:2/0:0)	DG(18:1/18:2/0:0)	ae8dc95c4368c8e6669f497929ffd1b0	g__uncultured_c__Planctomycetes_6	Bacterial	-0.775223	negative	2.26103e-05	g__uncultured	c__Planctomycetes	p__Planctomycetota
DG(18:2/0:0/18:2);DG(18:1/18:3/0:0)	DG(18:2/0:0/18:2)	cb33839e52e597bef34327e3787dd7b1	g__AKIW781_c__Chloroflexia_2	Bacterial	-0.764138	negative	3.48e-05	g__AKIW781	c__Chloroflexia	p__Chloroflexi
DG(18:2/0:0/18:2);DG(18:1/18:3/0:0)	DG(18:2/0:0/18:2)	51dce6cc77834614cec60bbe6a63a746	g__bacteriap25_c__bacteriap25	Bacterial	-0.794851	negative	9.90389e-06	g__bacteriap25	c__bacteriap25	p__Myxococcota
DG(18:2/0:0/18:2);DG(18:1/18:3/0:0)	DG(18:2/0:0/18:2)	010ed69a887509acff94fcecd37c1565	g__Bryobacter_c__Acidobacteriae_1	Bacterial	-0.757457	negative	4.46374e-05	g__Bryobacter	c__Acidobacteriae	p__Acidobacteriota
DG(18:2/0:0/18:2);DG(18:1/18:3/0:0)	DG(18:2/0:0/18:2)	f7f02a6260852afa80532262d5560cfd	g__Candidatus_Solibacter_c__Acidobacteriae	Bacterial	-0.877764	negative	8.04095e-08	g__Candidatus_Solibacter	c__Acidobacteriae	p__Acidobacteriota
DG(18:2/0:0/18:2);DG(18:1/18:3/0:0)	DG(18:2/0:0/18:2)	7ac2b6f27f1df299a2d5f9e3b563f2e7	g__env.OPS_17_c__Bacteroidia_1	Bacterial	-0.829112	negative	1.85488e-06	g__env.OPS_17	c__Bacteroidia	p__Bacteroidota
DG(18:2/0:0/18:2);DG(18:1/18:3/0:0)	DG(18:2/0:0/18:2)	60cb5363f520d007437ef4ed940bad82	g__Fimbriimonadaceae_c__Fimbriimonadia	Bacterial	-0.799242	negative	8.13512e-06	g__Fimbriimonadaceae	c__Fimbriimonadia	p__Armatimonadota
DG(18:2/0:0/18:2);DG(18:1/18:3/0:0)	DG(18:2/0:0/18:2)	ba774432cea724a9df46d7aad4fbc4bd	g__Kribbella_c__Actinobacteria_2	Bacterial	-0.757955	negative	4.38275e-05	g__Kribbella	c__Actinobacteria	p__Actinobacteriota
DG(18:2/0:0/18:2);DG(18:1/18:3/0:0)	DG(18:2/0:0/18:2)	5c1ede02245263ffa1b637aca44f8027	g__Mortierella_c__Mortierellomycetes_1	Fungal	-0.796102	negative	9.36838e-06	g__Mortierella	c__Mortierellomycetes	p__Mortierellomycota
DG(18:2/0:0/18:2);DG(18:1/18:3/0:0)	DG(18:2/0:0/18:2)	cb6efcba00f444c5e057ac2b2c96ac62	g__Pedosphaeraceae_c__Verrucomicrobiae_1	Bacterial	-0.79888	negative	8.2696e-06	g__Pedosphaeraceae	c__Verrucomicrobiae	p__Verrucomicrobiota
DG(18:2/0:0/18:2);DG(18:1/18:3/0:0)	DG(18:2/0:0/18:2)	8d8c69a0a8b668763449e367362fc9c8	g__Pirellula_c__Planctomycetes_2	Bacterial	-0.750188	negative	5.80143e-05	g__Pirellula	c__Planctomycetes	p__Planctomycetota
DG(18:2/0:0/18:2);DG(18:1/18:3/0:0)	DG(18:2/0:0/18:2)	d09f2875b08b300bbf68d3e01ff3fcad	g__Pirellula_c__Planctomycetes_3	Bacterial	-0.77061	negative	2.71312e-05	g__Pirellula	c__Planctomycetes	p__Planctomycetota
DG(18:2/0:0/18:2);DG(18:1/18:3/0:0)	DG(18:2/0:0/18:2)	ecce5451c58aec0247c7caf47c76ec6d	g__uncultured_c__Alphaproteobacteria_7	Bacterial	-0.775241	negative	2.25945e-05	g__uncultured	c__Alphaproteobacteria	p__Proteobacteria
DG(18:2/0:0/18:2);DG(18:1/18:3/0:0)	DG(18:2/0:0/18:2)	3d9f674f9fb43437a4f69a4d29172df0	g__uncultured_c__Anaerolineae_2	Bacterial	-0.776797	negative	2.12267e-05	g__uncultured	c__Anaerolineae	p__Chloroflexi
DG(18:2/0:0/18:2);DG(18:1/18:3/0:0)	DG(18:2/0:0/18:2)	883dd3ce99451948ca4ad9ee1fe90e9b	g__uncultured_c__Bacteroidia_3	Bacterial	-0.768036	negative	2.99836e-05	g__uncultured	c__Bacteroidia	p__Bacteroidota
DG(20:2/22:6/0:0)	DG(20:2/22:6/0:0)	2e57cbd6481766ac0ee3b81dddc54bb1	g__?_c__?_p__?_3	Fungal	-0.988985	negative	4.53484e-18	g__?	c__?	p__?
DG(20:2/22:6/0:0)	DG(20:2/22:6/0:0)	3a044a3333c032832c5dff51a820eadd	g__?_c__?_p__?_4	Bacterial	-0.997331	negative	3.27827e-24	g__?	c__?	p__?
DG(20:2/22:6/0:0)	DG(20:2/22:6/0:0)	5a116ecbf95e90bff0c42fff81f6232d	g__?_c__?_p__?_6	Bacterial	-0.997331	negative	3.27827e-24	g__?	c__?	p__?
DG(20:2/22:6/0:0)	DG(20:2/22:6/0:0)	7bf48307711625f63790c31d1cc7fe8b	g__?_c__?_p__?_7	Bacterial	-0.997331	negative	3.27827e-24	g__?	c__?	p__?
Cer(d20:0/20:0)_A;Cer(d18:0/22:0)_A	Cer(d20:0/20:0)_A	c6e7316d3f8cbef8ea5c6bebdbd09dcc	g__MND1_c__Gammaproteobacteria_2	Bacterial	0.755697	positive	4.76005e-05	g__MND1	c__Gammaproteobacteria	p__Proteobacteria
DG(20:2/22:6/0:0)	DG(20:2/22:6/0:0)	a3011e82318252fe53ea48fb6ae26dae	g__?_c__?_p__?_8	Bacterial	-0.997331	negative	3.27827e-24	g__?	c__?	p__?
DG(20:2/22:6/0:0)	DG(20:2/22:6/0:0)	a5c9768ce5f5592f1ef49fe1abeff177	g__?_c__?_p__?_9	Bacterial	-0.956425	negative	3.71991e-12	g__?	c__?	p__?
DG(20:2/22:6/0:0)	DG(20:2/22:6/0:0)	ef17301b85885c3a43c6d68597fed14b	g__?_c__?_p__?_13	Fungal	-0.772154	negative	2.55379e-05	g__?	c__?	p__?
DG(20:2/22:6/0:0)	DG(20:2/22:6/0:0)	a514d386d444bef79258f7d051f42e95	g__?_c__?_p__Ascomycota	Fungal	-0.997331	negative	3.27827e-24	g__?	c__?	p__Ascomycota
DG(20:2/22:6/0:0)	DG(20:2/22:6/0:0)	9d9ff5ccc68c9f1a77293b04238240ad	g__?_c__Actinobacteria_2	Bacterial	-0.997331	negative	3.27827e-24	g__?	c__Actinobacteria	p__Actinobacteriota
TG(16:1/16:1/17:2)	TG(16:1/16:1/17:2)	2e62f39d6a7c47247244e3d243283855	g__Mycobacterium_c__Actinobacteria_2	Bacterial	0.75588	positive	4.72849e-05	g__Mycobacterium	c__Actinobacteria	p__Actinobacteriota
DG(20:2/22:6/0:0)	DG(20:2/22:6/0:0)	d37f8a07bf8a0e158b46afb8bb1684fa	g__?_c__Actinobacteria_3	Bacterial	-0.997331	negative	3.27827e-24	g__?	c__Actinobacteria	p__Actinobacteriota
DG(20:2/22:6/0:0)	DG(20:2/22:6/0:0)	52a9afc9359eed4ec3727a226076bc2e	g__?_c__Agaricomycetes	Fungal	-0.997331	negative	3.27827e-24	g__?	c__Agaricomycetes	p__Basidiomycota
TG(18:1/18:3/20:3);TG(18:2/18:3/20:2);TG(18:3/18:3/20:1	TG(18:1/18:3/20:3)	9100ab158fc3158613e829f1ed022aa5	g__NS11-12_marine_group_c__Bacteroidia	Bacterial	0.756133	positive	4.68509e-05	g__NS11-12_marine_group	c__Bacteroidia	p__Bacteroidota
TG(18:1/20:3/22:1);TG(18:2/18:3/24:0);TG(18:3/20:1/22:1)	TG(18:1/20:3/22:1)	9100ab158fc3158613e829f1ed022aa5	g__NS11-12_marine_group_c__Bacteroidia	Bacterial	0.80642	positive	5.83636e-06	g__NS11-12_marine_group	c__Bacteroidia	p__Bacteroidota
TG(18:2/18:2/22:0);TG(18:1/18:2/22:1)_B	TG(18:2/18:2/22:0)	9100ab158fc3158613e829f1ed022aa5	g__NS11-12_marine_group_c__Bacteroidia	Bacterial	0.754761	positive	4.92463e-05	g__NS11-12_marine_group	c__Bacteroidia	p__Bacteroidota
TG(18:3/20:3/22:1)	TG(18:3/20:3/22:1)	9100ab158fc3158613e829f1ed022aa5	g__NS11-12_marine_group_c__Bacteroidia	Bacterial	0.759064	positive	4.20727e-05	g__NS11-12_marine_group	c__Bacteroidia	p__Bacteroidota
TG(18:3/22:1/22:1)	TG(18:3/22:1/22:1)	9100ab158fc3158613e829f1ed022aa5	g__NS11-12_marine_group_c__Bacteroidia	Bacterial	0.78072	positive	1.80943e-05	g__NS11-12_marine_group	c__Bacteroidia	p__Bacteroidota
TG(56:4)	TG(56:4)	9100ab158fc3158613e829f1ed022aa5	g__NS11-12_marine_group_c__Bacteroidia	Bacterial	0.758291	positive	4.32889e-05	g__NS11-12_marine_group	c__Bacteroidia	p__Bacteroidota
TG(58:6)	TG(58:6)	9100ab158fc3158613e829f1ed022aa5	g__NS11-12_marine_group_c__Bacteroidia	Bacterial	0.765647	positive	3.28607e-05	g__NS11-12_marine_group	c__Bacteroidia	p__Bacteroidota
TG(58:7)	TG(58:7)	9100ab158fc3158613e829f1ed022aa5	g__NS11-12_marine_group_c__Bacteroidia	Bacterial	0.758042	positive	4.36883e-05	g__NS11-12_marine_group	c__Bacteroidia	p__Bacteroidota
DG(20:2/22:6/0:0)	DG(20:2/22:6/0:0)	943a9f0fef606ac9c31536907d1e8150	g__?_c__Alphaproteobacteria_1	Bacterial	-0.903139	negative	8.75123e-09	g__?	c__Alphaproteobacteria	p__Proteobacteria
DG(20:2/22:6/0:0)	DG(20:2/22:6/0:0)	e00254c81e0e58719fdcd510482c7e80	g__?_c__Bacteroidia	Bacterial	-0.872173	negative	1.22758e-07	g__?	c__Bacteroidia	p__Bacteroidota
DG(20:2/22:6/0:0)	DG(20:2/22:6/0:0)	7528f97bc5add412b4cdf5c9bb37e413	g__?_c__Blastocatellia	Bacterial	-0.997331	negative	3.27827e-24	g__?	c__Blastocatellia	p__Acidobacteriota
DG(20:2/22:6/0:0)	DG(20:2/22:6/0:0)	e8ecd1f01a118246ac9ccdf84ee42723	g__?_c__Dehalococcoidia	Bacterial	-0.997331	negative	3.27827e-24	g__?	c__Dehalococcoidia	p__Chloroflexi
DG(19:0/22:1/0:0)_B	DG(19:0/22:1/0:0)_B	3706633740d9189bb93aa193fb22ba60	g__OM190_c__OM190_2	Bacterial	0.764545	positive	3.42666e-05	g__OM190	c__OM190	p__Planctomycetota
DG(40:1)_B	DG(40:1)_B	3706633740d9189bb93aa193fb22ba60	g__OM190_c__OM190_2	Bacterial	0.75152	positive	5.53314e-05	g__OM190	c__OM190	p__Planctomycetota
TG(20:3/20:3/20:3)	TG(20:3/20:3/20:3)	3706633740d9189bb93aa193fb22ba60	g__OM190_c__OM190_2	Bacterial	0.820574	positive	2.90861e-06	g__OM190	c__OM190	p__Planctomycetota
DG(20:2/22:6/0:0)	DG(20:2/22:6/0:0)	4f834e509f170d20406355c229fe6089	g__?_c__Gammaproteobacteria_2	Bacterial	-0.997331	negative	3.27827e-24	g__?	c__Gammaproteobacteria	p__Proteobacteria
DG(20:2/22:6/0:0)	DG(20:2/22:6/0:0)	54de436a74e95a423c1e0829dedd9a24	g__?_c__Gammaproteobacteria_3	Bacterial	-0.997331	negative	3.27827e-24	g__?	c__Gammaproteobacteria	p__Proteobacteria
DG(20:2/22:6/0:0)	DG(20:2/22:6/0:0)	1bda410acbda9e8942e28d7a2a13dca4	g__0319-6G20_c__Oligoflexia_1	Bacterial	-0.997331	negative	3.27827e-24	g__0319-6G20	c__Oligoflexia	p__Bdellovibrionota
DG(20:2/22:6/0:0)	DG(20:2/22:6/0:0)	24d63bdb6f35a5548306592e73f2b3dd	g__0319-6G20_c__Oligoflexia_2	Bacterial	-0.798568	negative	8.38706e-06	g__0319-6G20	c__Oligoflexia	p__Bdellovibrionota
DG(20:2/22:6/0:0)	DG(20:2/22:6/0:0)	b5213868edaee6172e8a7c625f57993c	g__0319-7L14_c__Actinobacteria	Bacterial	-0.997331	negative	3.27827e-24	g__0319-7L14	c__Actinobacteria	p__Actinobacteriota
DG(20:2/22:6/0:0)	DG(20:2/22:6/0:0)	1a5c5191af79edc39089d0448be193ab	g__Actinomadura_c__Actinobacteria	Bacterial	-0.997331	negative	3.27827e-24	g__Actinomadura	c__Actinobacteria	p__Actinobacteriota
DG(20:2/22:6/0:0)	DG(20:2/22:6/0:0)	f8d17c02a85e850f36799faedf0c76e5	g__Agaricus_c__Agaricomycetes	Fungal	-0.997331	negative	3.27827e-24	g__Agaricus	c__Agaricomycetes	p__Basidiomycota
DG(20:2/22:6/0:0)	DG(20:2/22:6/0:0)	cb33839e52e597bef34327e3787dd7b1	g__AKIW781_c__Chloroflexia_2	Bacterial	-0.772473	negative	2.52185e-05	g__AKIW781	c__Chloroflexia	p__Chloroflexi
DG(20:2/22:6/0:0)	DG(20:2/22:6/0:0)	d386b60bed00f1a4f0c143821ae748a1	g__AKIW781_c__Chloroflexia_3	Bacterial	-0.90627	negative	6.38523e-09	g__AKIW781	c__Chloroflexia	p__Chloroflexi
DG(20:2/22:6/0:0)	DG(20:2/22:6/0:0)	7e0860fcdabfa29f621d8f99eef1630c	g__AKYH767_c__Bacteroidia_1	Bacterial	-0.924349	negative	8.08839e-10	g__AKYH767	c__Bacteroidia	p__Bacteroidota
DG(20:2/22:6/0:0)	DG(20:2/22:6/0:0)	d625ae21a0d9e09d64fb6c5025739ba3	g__Bryobacter_c__Acidobacteriae_4	Bacterial	-0.926797	negative	5.8814e-10	g__Bryobacter	c__Acidobacteriae	p__Acidobacteriota
DG(20:2/22:6/0:0)	DG(20:2/22:6/0:0)	afc88243ad2e0494ba4b3a62d959df87	g__Candidatus_Jorgensenbacteria_c__Parcubacteria	Bacterial	-0.997331	negative	3.27827e-24	g__Candidatus_Jorgensenbacteria	c__Parcubacteria	p__Patescibacteria
DG(20:2/22:6/0:0)	DG(20:2/22:6/0:0)	90c5b1534cd4544cca891b3bc443a679	g__Candidatus_Magasanikbacteria_c__ABY1	Bacterial	-0.81323	negative	4.20488e-06	g__Candidatus_Magasanikbacteria	c__ABY1	p__Patescibacteria
DG(20:2/22:6/0:0)	DG(20:2/22:6/0:0)	fb818ccde1f8b4670614075356aaab7c	g__Candidatus_Protochlamydia_c__Chlamydiae	Bacterial	-0.816482	negative	3.57881e-06	g__Candidatus_Protochlamydia	c__Chlamydiae	p__Verrucomicrobiota
DG(20:2/22:6/0:0)	DG(20:2/22:6/0:0)	43fdfb754e58695d63644f4c7db43fd3	g__Chloroplast_c__Cyanobacteriia_2	Bacterial	-0.896643	negative	1.62902e-08	g__Chloroplast	c__Cyanobacteriia	p__Cyanobacteria
DG(20:2/22:6/0:0)	DG(20:2/22:6/0:0)	4634412f73807a6d73befb9bf98c0c6e	g__Coprinellus_c__Agaricomycetes_1	Fungal	-0.997331	negative	3.27827e-24	g__Coprinellus	c__Agaricomycetes	p__Basidiomycota
DG(20:2/22:6/0:0)	DG(20:2/22:6/0:0)	7194326b7d8608e9314d942ba2211f91	g__Coprinellus_c__Agaricomycetes_2	Fungal	-0.966532	negative	2.77138e-13	g__Coprinellus	c__Agaricomycetes	p__Basidiomycota
DG(20:2/22:6/0:0)	DG(20:2/22:6/0:0)	96b3e50c97ef73b0c74607096cd554e8	g__Coprinopsis_c__Agaricomycetes	Fungal	-0.997331	negative	3.27827e-24	g__Coprinopsis	c__Agaricomycetes	p__Basidiomycota
DG(20:2/22:6/0:0)	DG(20:2/22:6/0:0)	1634716983e8028c8b4053974533cc3a	g__Dinghuibacter_c__Bacteroidia	Bacterial	-0.997331	negative	3.27827e-24	g__Dinghuibacter	c__Bacteroidia	p__Bacteroidota
DG(20:2/22:6/0:0)	DG(20:2/22:6/0:0)	f15b29f8cd5dc2b290818ad676b17429	g__Dongia_c__Alphaproteobacteria	Bacterial	-0.997331	negative	3.27827e-24	g__Dongia	c__Alphaproteobacteria	p__Proteobacteria
DG(20:2/22:6/0:0)	DG(20:2/22:6/0:0)	7ac2b6f27f1df299a2d5f9e3b563f2e7	g__env.OPS_17_c__Bacteroidia_1	Bacterial	-0.801272	negative	7.416e-06	g__env.OPS_17	c__Bacteroidia	p__Bacteroidota
DG(20:2/22:6/0:0)	DG(20:2/22:6/0:0)	2991e63f76e344e9dd7ac609f6fd0a9e	g__FCPU426_c__FCPU426	Bacterial	-0.997331	negative	3.27827e-24	g__FCPU426	c__FCPU426	p__FCPU426
DG(20:2/22:6/0:0)	DG(20:2/22:6/0:0)	9861fd5fd97e60d8ae54ed8671215b11	g__Gaiella_c__Thermoleophilia	Bacterial	-0.85049	negative	5.35347e-07	g__Gaiella	c__Thermoleophilia	p__Actinobacteriota
DG(20:2/22:6/0:0)	DG(20:2/22:6/0:0)	66d8682061f0ac0f3c3c9f85ebf5401b	g__Gemmatimonas_c__Gemmatimonadetes_1	Bacterial	-0.997331	negative	3.27827e-24	g__Gemmatimonas	c__Gemmatimonadetes	p__Gemmatimonadota
DG(20:2/22:6/0:0)	DG(20:2/22:6/0:0)	cb5c3bee2fedf8c1be504fbcd06c0d2c	g__Gitt-GS-136_c__Gitt-GS-136	Bacterial	-0.997331	negative	3.27827e-24	g__Gitt-GS-136	c__Gitt-GS-136	p__Chloroflexi
DG(20:2/22:6/0:0)	DG(20:2/22:6/0:0)	2a20d96ac29a6de0c868ac52c006490b	g__Haliangium_c__Polyangia	Bacterial	-0.997331	negative	3.27827e-24	g__Haliangium	c__Polyangia	p__Myxococcota
DG(20:2/22:6/0:0)	DG(20:2/22:6/0:0)	2c36cbaf17e04a47fd3493decd10af24	g__Halokirschsteiniothelia_c__Dothideomycetes	Fungal	-0.882164	negative	5.67997e-08	g__Halokirschsteiniothelia	c__Dothideomycetes	p__Ascomycota
DG(20:2/22:6/0:0)	DG(20:2/22:6/0:0)	28d5d13ac14a5d33aaec298b83ecba4f	g__JTB23_c__Gammaproteobacteria	Bacterial	-0.976496	negative	8.42834e-15	g__JTB23	c__Gammaproteobacteria	p__Proteobacteria
DG(20:2/22:6/0:0)	DG(20:2/22:6/0:0)	b3d99500a196f8deeff625c44f1fe837	g__KF-JG30-B3_c__Alphaproteobacteria	Bacterial	-0.798371	negative	8.46207e-06	g__KF-JG30-B3	c__Alphaproteobacteria	p__Proteobacteria
DG(20:2/22:6/0:0)	DG(20:2/22:6/0:0)	98196d0ba7e5613e78e87a9061bb229b	g__Lineage_IV_c__Elusimicrobia	Bacterial	-0.997331	negative	3.27827e-24	g__Lineage_IV	c__Elusimicrobia	p__Elusimicrobiota
SQDG(16:0/16:1)	SQDG(16:0/16:1)	d09f2875b08b300bbf68d3e01ff3fcad	g__Pirellula_c__Planctomycetes_3	Bacterial	0.760453	positive	3.99605e-05	g__Pirellula	c__Planctomycetes	p__Planctomycetota
DG(20:2/22:6/0:0)	DG(20:2/22:6/0:0)	cfbbf3ba7281dc4603525c562e10d508	g__Marine_Group_II_c__Thermoplasmata	Bacterial	-0.997331	negative	3.27827e-24	g__Marine_Group_II	c__Thermoplasmata	p__Thermoplasmatota
DG(20:2/22:6/0:0)	DG(20:2/22:6/0:0)	869bc74ce131e7f55e14aab22cf0e863	g__Mitochondria_c__Alphaproteobacteria_2	Bacterial	-0.997331	negative	3.27827e-24	g__Mitochondria	c__Alphaproteobacteria	p__Proteobacteria
DG(20:2/22:6/0:0)	DG(20:2/22:6/0:0)	ade6f0f81a663aafb5c3e3b14a285603	g__Mitochondria_c__Alphaproteobacteria_3	Bacterial	-0.997331	negative	3.27827e-24	g__Mitochondria	c__Alphaproteobacteria	p__Proteobacteria
DG(20:2/22:6/0:0)	DG(20:2/22:6/0:0)	c191efffd339564f26e32e24cec4847b	g__Mitochondria_c__Alphaproteobacteria_4	Bacterial	-0.997331	negative	3.27827e-24	g__Mitochondria	c__Alphaproteobacteria	p__Proteobacteria
DG(20:2/22:6/0:0)	DG(20:2/22:6/0:0)	af1a5969ffeec50d3062b3a968a00ca4	g__Neosetophoma_c__Dothideomycetes	Fungal	-0.88566	negative	4.26658e-08	g__Neosetophoma	c__Dothideomycetes	p__Ascomycota
DG(20:2/22:6/0:0)	DG(20:2/22:6/0:0)	c625a46c489c29e0eff99548f7856608	g__Niastella_c__Bacteroidia	Bacterial	-0.917797	negative	1.80517e-09	g__Niastella	c__Bacteroidia	p__Bacteroidota
DG(20:2/22:6/0:0)	DG(20:2/22:6/0:0)	3e271d50278070ab2796eff43d3cfa57	g__OM190_c__OM190_3	Bacterial	-0.766137	negative	3.22511e-05	g__OM190	c__OM190	p__Planctomycetota
DG(20:2/22:6/0:0)	DG(20:2/22:6/0:0)	e5a8313329c6761ee1d20547d38aa1dc	g__OM190_c__OM190_4	Bacterial	-0.827295	negative	2.04539e-06	g__OM190	c__OM190	p__Planctomycetota
DG(20:2/22:6/0:0)	DG(20:2/22:6/0:0)	06f7e0e768ebe26d4b60de8e947e9e23	g__P3OB-42_c__Myxococcia	Bacterial	-0.997331	negative	3.27827e-24	g__P3OB-42	c__Myxococcia	p__Myxococcota
DG(20:2/22:6/0:0)	DG(20:2/22:6/0:0)	4617c5b6a503cd79d0eed1fbb00dc483	g__Paenibacillus_c__Bacilli_1	Bacterial	-0.997331	negative	3.27827e-24	g__Paenibacillus	c__Bacilli	p__Firmicutes
DG(20:2/22:6/0:0)	DG(20:2/22:6/0:0)	596faa292f3ac6a9ec749137225e2a05	g__Paraphoma_c__Dothideomycetes	Fungal	-0.997331	negative	3.27827e-24	g__Paraphoma	c__Dothideomycetes	p__Ascomycota
DG(20:2/22:6/0:0)	DG(20:2/22:6/0:0)	cb6efcba00f444c5e057ac2b2c96ac62	g__Pedosphaeraceae_c__Verrucomicrobiae_1	Bacterial	-0.935985	negative	1.59881e-10	g__Pedosphaeraceae	c__Verrucomicrobiae	p__Verrucomicrobiota
DG(20:2/22:6/0:0)	DG(20:2/22:6/0:0)	efd57dbd418ac90a27f358ed6adff2b3	g__Pedosphaeraceae_c__Verrucomicrobiae_2	Bacterial	-0.997331	negative	3.27827e-24	g__Pedosphaeraceae	c__Verrucomicrobiae	p__Verrucomicrobiota
DG(20:2/22:6/0:0)	DG(20:2/22:6/0:0)	80c0f6fd72712f17094016d3c48d75a7	g__Peredibacter_c__Bdellovibrionia	Bacterial	-0.997331	negative	3.27827e-24	g__Peredibacter	c__Bdellovibrionia	p__Bdellovibrionota
DG(20:2/22:6/0:0)	DG(20:2/22:6/0:0)	8d8c69a0a8b668763449e367362fc9c8	g__Pirellula_c__Planctomycetes_2	Bacterial	-0.929791	negative	3.92273e-10	g__Pirellula	c__Planctomycetes	p__Planctomycetota
DG(20:2/22:6/0:0)	DG(20:2/22:6/0:0)	c475b7d0a0ea94c4fc5e7f2f4190de5b	g__Planifilum_c__Bacilli	Bacterial	-0.997331	negative	3.27827e-24	g__Planifilum	c__Bacilli	p__Firmicutes
DG(20:2/22:6/0:0)	DG(20:2/22:6/0:0)	65d9351256ebd1756bbf0919867b8bed	g__Pseudomonas_c__Gammaproteobacteria	Bacterial	-0.997331	negative	3.27827e-24	g__Pseudomonas	c__Gammaproteobacteria	p__Proteobacteria
DG(20:2/22:6/0:0)	DG(20:2/22:6/0:0)	2121d967446317568c95e6ea9464f243	g__RB41_c__Blastocatellia	Bacterial	-0.877643	negative	8.11664e-08	g__RB41	c__Blastocatellia	p__Acidobacteriota
DG(20:2/22:6/0:0)	DG(20:2/22:6/0:0)	2474a5b70e673a11e0238d43ad86666f	g__Rhodocytophaga_c__Bacteroidia	Bacterial	-0.937526	negative	1.26128e-10	g__Rhodocytophaga	c__Bacteroidia	p__Bacteroidota
DG(20:2/22:6/0:0)	DG(20:2/22:6/0:0)	9d5ff6ecb51dfab791550b71f781031c	g__S0134_terrestrial_group_c__S0134_terrestrial_group	Bacterial	-0.997331	negative	3.27827e-24	g__S0134_terrestrial_group	c__S0134_terrestrial_group	p__Gemmatimonadota
DG(20:2/22:6/0:0)	DG(20:2/22:6/0:0)	f1177c5e618fd7d72cedb2df6cf03ded	g__SBR1031_c__Anaerolineae_2	Bacterial	-0.997331	negative	3.27827e-24	g__SBR1031	c__Anaerolineae	p__Chloroflexi
DG(20:2/22:6/0:0)	DG(20:2/22:6/0:0)	374f56a7bb482aa6dd38a4edbc2b6890	g__Streptomyces_c__Actinobacteria	Bacterial	-0.997331	negative	3.27827e-24	g__Streptomyces	c__Actinobacteria	p__Actinobacteriota
DG(20:2/22:6/0:0)	DG(20:2/22:6/0:0)	4ae61a92cb8b79e2f29167057ee4b1a1	g__Subgroup_10_c__Thermoanaerobaculia_1	Bacterial	-0.997331	negative	3.27827e-24	g__Subgroup_10	c__Thermoanaerobaculia	p__Acidobacteriota
DG(20:2/22:6/0:0)	DG(20:2/22:6/0:0)	7ef70ca78ac3b00024c5940f6c854a1c	g__Subgroup_10_c__Thermoanaerobaculia_2	Bacterial	-0.788563	negative	1.30219e-05	g__Subgroup_10	c__Thermoanaerobaculia	p__Acidobacteriota
DG(20:2/22:6/0:0)	DG(20:2/22:6/0:0)	9aafa82949f81ab5ea67a97eb38f45cd	g__Subgroup_17_c__Vicinamibacteria	Bacterial	-0.997331	negative	3.27827e-24	g__Subgroup_17	c__Vicinamibacteria	p__Acidobacteriota
DG(20:2/22:6/0:0)	DG(20:2/22:6/0:0)	bf132ffd0db3ccd6d06d9d661d13e829	g__TK10_c__TK10_2	Bacterial	-0.997331	negative	3.27827e-24	g__TK10	c__TK10	p__Chloroflexi
DG(20:2/22:6/0:0)	DG(20:2/22:6/0:0)	5aa5614c3b98c2b8abeda2760ee15d2f	g__uncultured_c__Acidimicrobiia_2	Bacterial	-0.935347	negative	1.76096e-10	g__uncultured	c__Acidimicrobiia	p__Actinobacteriota
DG(20:2/22:6/0:0)	DG(20:2/22:6/0:0)	f03c1ff4c0f4f52f62810ed5ccf71fe1	g__uncultured_c__Acidimicrobiia_3	Bacterial	-0.775455	negative	2.24016e-05	g__uncultured	c__Acidimicrobiia	p__Actinobacteriota
DG(20:2/22:6/0:0)	DG(20:2/22:6/0:0)	1e890aaefcbab7df6cdfabdd83cdd387	g__uncultured_c__Alphaproteobacteria_1	Bacterial	-0.997331	negative	3.27827e-24	g__uncultured	c__Alphaproteobacteria	p__Proteobacteria
PC(18:1/18:2)	PC(18:1/18:2)	274e1a441b97bacbcc8b549ded93512e	g__TRA3-20_c__Gammaproteobacteria_1	Bacterial	0.772005	positive	2.56879e-05	g__TRA3-20	c__Gammaproteobacteria	p__Proteobacteria
PC(18:2/18:2)_A	PC(18:2/18:2)_A	274e1a441b97bacbcc8b549ded93512e	g__TRA3-20_c__Gammaproteobacteria_1	Bacterial	0.77608	positive	2.18471e-05	g__TRA3-20	c__Gammaproteobacteria	p__Proteobacteria
DG(20:2/22:6/0:0)	DG(20:2/22:6/0:0)	7c87580d5a8fe39f391bce995b9a8833	g__uncultured_c__Alphaproteobacteria_4	Bacterial	-0.970113	negative	9.07066e-14	g__uncultured	c__Alphaproteobacteria	p__Proteobacteria
DG(20:2/22:6/0:0)	DG(20:2/22:6/0:0)	e9231208c063b99de1d9a6bf92962630	g__uncultured_c__Alphaproteobacteria_6	Bacterial	-0.77221	negative	2.54813e-05	g__uncultured	c__Alphaproteobacteria	p__Proteobacteria
DG(20:2/22:6/0:0)	DG(20:2/22:6/0:0)	ecce5451c58aec0247c7caf47c76ec6d	g__uncultured_c__Alphaproteobacteria_7	Bacterial	-0.885234	negative	4.42011e-08	g__uncultured	c__Alphaproteobacteria	p__Proteobacteria
DG(20:2/22:6/0:0)	DG(20:2/22:6/0:0)	f07360ccaf0c347b603513271ea708df	g__uncultured_c__Alphaproteobacteria_8	Bacterial	-0.997331	negative	3.27827e-24	g__uncultured	c__Alphaproteobacteria	p__Proteobacteria
DG(20:2/22:6/0:0)	DG(20:2/22:6/0:0)	486fe76d000c853f418097bd2cdb1d4e	g__uncultured_c__Anaerolineae_4	Bacterial	-0.997331	negative	3.27827e-24	g__uncultured	c__Anaerolineae	p__Chloroflexi
DG(20:2/22:6/0:0)	DG(20:2/22:6/0:0)	5086e380e67c9e00626f23a6e93c8a01	g__uncultured_c__Anaerolineae_5	Bacterial	-0.997331	negative	3.27827e-24	g__uncultured	c__Anaerolineae	p__Chloroflexi
PC(15:0/15:1)_A	PC(15:0/15:1)_A	83661624915dc313386333b36e2146f4	g__Tumebacillus_c__Bacilli_1	Bacterial	0.774889	positive	2.2914e-05	g__Tumebacillus	c__Bacilli	p__Firmicutes
PC(29:1)_B	PC(29:1)_B	83661624915dc313386333b36e2146f4	g__Tumebacillus_c__Bacilli_1	Bacterial	0.786323	positive	1.43246e-05	g__Tumebacillus	c__Bacilli	p__Firmicutes
PG(15:0/16:0)_A;PG(14:0/17:0)_A	PG(15:0/16:0)_A	83661624915dc313386333b36e2146f4	g__Tumebacillus_c__Bacilli_1	Bacterial	0.762014	positive	3.76978e-05	g__Tumebacillus	c__Bacilli	p__Firmicutes
PG(15:0/16:0)_B;PG(14:0/17:0)_B	PG(15:0/16:0)_B	83661624915dc313386333b36e2146f4	g__Tumebacillus_c__Bacilli_1	Bacterial	0.766318	positive	3.2029e-05	g__Tumebacillus	c__Bacilli	p__Firmicutes
PG(15:0/17:0)_A;PG(16:0/16:0)_A	PG(15:0/17:0)_A	83661624915dc313386333b36e2146f4	g__Tumebacillus_c__Bacilli_1	Bacterial	0.794316	positive	1.01409e-05	g__Tumebacillus	c__Bacilli	p__Firmicutes
PC(15:0/15:1)_A	PC(15:0/15:1)_A	c55df6cd40166d06b25d3a327bfb9dd4	g__Tumebacillus_c__Bacilli_2	Bacterial	0.780352	positive	1.83702e-05	g__Tumebacillus	c__Bacilli	p__Firmicutes
PC(29:1)_B	PC(29:1)_B	c55df6cd40166d06b25d3a327bfb9dd4	g__Tumebacillus_c__Bacilli_2	Bacterial	0.775253	positive	2.25829e-05	g__Tumebacillus	c__Bacilli	p__Firmicutes
PG(15:0/16:0)_B;PG(14:0/17:0)_B	PG(15:0/16:0)_B	c55df6cd40166d06b25d3a327bfb9dd4	g__Tumebacillus_c__Bacilli_2	Bacterial	0.76151	positive	3.84161e-05	g__Tumebacillus	c__Bacilli	p__Firmicutes
PG(15:0/17:0)_A;PG(16:0/16:0)_A	PG(15:0/17:0)_A	c55df6cd40166d06b25d3a327bfb9dd4	g__Tumebacillus_c__Bacilli_2	Bacterial	0.766282	positive	3.20733e-05	g__Tumebacillus	c__Bacilli	p__Firmicutes
TG(15:0/15:0/16:0);TG(14:0/16:0/16:0);TG(13:0/16:0/17:0);TG(14:0/15:0/17:0)	TG(15:0/15:0/16:0)	c55df6cd40166d06b25d3a327bfb9dd4	g__Tumebacillus_c__Bacilli_2	Bacterial	0.750997	positive	5.63709e-05	g__Tumebacillus	c__Bacilli	p__Firmicutes
DGTSA(34:2)_B	DGTSA(34:2)_B	1867d7ba52ac2b9d7167041d3e1329a8	g__Typhula_c__Agaricomycetes	Fungal	0.773361	positive	2.43496e-05	g__Typhula	c__Agaricomycetes	p__Basidiomycota
DG(20:2/22:6/0:0)	DG(20:2/22:6/0:0)	c551bcec91b0b09f48afba57d3f2716b	g__uncultured_c__Anaerolineae_7	Bacterial	-0.947863	negative	2.1582e-11	g__uncultured	c__Anaerolineae	p__Chloroflexi
TG(18:1/20:3/22:1);TG(18:2/18:3/24:0);TG(18:3/20:1/22:1)	TG(18:1/20:3/22:1)	1184cf73a6b0d94b824d71128a85da0f	g__uncultured_c__Acidimicrobiia_1	Bacterial	0.774786	positive	2.30084e-05	g__uncultured	c__Acidimicrobiia	p__Actinobacteriota
TG(18:3/18:3/24:0)	TG(18:3/18:3/24:0)	1184cf73a6b0d94b824d71128a85da0f	g__uncultured_c__Acidimicrobiia_1	Bacterial	0.792286	positive	1.1086e-05	g__uncultured	c__Acidimicrobiia	p__Actinobacteriota
TG(18:3/20:3/22:1)	TG(18:3/20:3/22:1)	1184cf73a6b0d94b824d71128a85da0f	g__uncultured_c__Acidimicrobiia_1	Bacterial	0.793775	positive	1.03856e-05	g__uncultured	c__Acidimicrobiia	p__Actinobacteriota
TG(18:3/22:1/22:1)	TG(18:3/22:1/22:1)	1184cf73a6b0d94b824d71128a85da0f	g__uncultured_c__Acidimicrobiia_1	Bacterial	0.829874	positive	1.77978e-06	g__uncultured	c__Acidimicrobiia	p__Actinobacteriota
TG(58:6)	TG(58:6)	1184cf73a6b0d94b824d71128a85da0f	g__uncultured_c__Acidimicrobiia_1	Bacterial	0.804909	positive	6.26615e-06	g__uncultured	c__Acidimicrobiia	p__Actinobacteriota
TG(58:7)	TG(58:7)	1184cf73a6b0d94b824d71128a85da0f	g__uncultured_c__Acidimicrobiia_1	Bacterial	0.803684	positive	6.6346e-06	g__uncultured	c__Acidimicrobiia	p__Actinobacteriota
DG(20:2/22:6/0:0)	DG(20:2/22:6/0:0)	4fc03c2654218daf9df5ff059b7e63dd	g__uncultured_c__Bacteroidia_2	Bacterial	-0.997331	negative	3.27827e-24	g__uncultured	c__Bacteroidia	p__Bacteroidota
DG(20:2/22:6/0:0)	DG(20:2/22:6/0:0)	f4753d96ca0dd27ca2c6c057573a1a46	g__uncultured_c__Bacteroidia_4	Bacterial	-0.997331	negative	3.27827e-24	g__uncultured	c__Bacteroidia	p__Bacteroidota
DG(20:2/22:6/0:0)	DG(20:2/22:6/0:0)	842aee45419a455c1ffd2bc9af5f13bb	g__uncultured_c__Chlamydiae	Bacterial	-0.997331	negative	3.27827e-24	g__uncultured	c__Chlamydiae	p__Verrucomicrobiota
DG(20:2/22:6/0:0)	DG(20:2/22:6/0:0)	81852dcda07d3f7f964abf3e695cf5ab	g__uncultured_c__Gammaproteobacteria_2	Bacterial	-0.997331	negative	3.27827e-24	g__uncultured	c__Gammaproteobacteria	p__Proteobacteria
DG(20:2/22:6/0:0)	DG(20:2/22:6/0:0)	120da57ad063c3758d39a1533eb99fe6	g__uncultured_c__Planctomycetes_1	Bacterial	-0.997331	negative	3.27827e-24	g__uncultured	c__Planctomycetes	p__Planctomycetota
DG(20:2/22:6/0:0)	DG(20:2/22:6/0:0)	2c3d14ad3251799edb88795ed7d56713	g__uncultured_c__Planctomycetes_2	Bacterial	-0.93178	negative	2.96755e-10	g__uncultured	c__Planctomycetes	p__Planctomycetota
DG(20:2/22:6/0:0)	DG(20:2/22:6/0:0)	81bed1a2360a3c045d196d3990e240d0	g__uncultured_c__Planctomycetes_4	Bacterial	-0.817479	negative	3.40416e-06	g__uncultured	c__Planctomycetes	p__Planctomycetota
DG(20:2/22:6/0:0)	DG(20:2/22:6/0:0)	908b1e76c80cbee06f455ba3ca3b6f24	g__uncultured_c__Planctomycetes_5	Bacterial	-0.997331	negative	3.27827e-24	g__uncultured	c__Planctomycetes	p__Planctomycetota
DG(20:2/22:6/0:0)	DG(20:2/22:6/0:0)	0adff9f8d713645f601df7ca2c2b6f3e	g__uncultured_c__Polyangia_1	Bacterial	-0.997331	negative	3.27827e-24	g__uncultured	c__Polyangia	p__Myxococcota
DG(20:2/22:6/0:0)	DG(20:2/22:6/0:0)	ef0eb581da62ee6880fcccb0653d41d7	g__uncultured_c__Thermoleophilia	Bacterial	-0.898264	negative	1.40048e-08	g__uncultured	c__Thermoleophilia	p__Actinobacteriota
DG(20:2/22:6/0:0)	DG(20:2/22:6/0:0)	38095fecffa5ac0d045624c83df75d66	g__uncultured_c__uncultured_p__Armatimonadota_1	Bacterial	-0.997331	negative	3.27827e-24	g__uncultured	c__uncultured	p__Armatimonadota
DG(20:2/22:6/0:0)	DG(20:2/22:6/0:0)	ec9f4f3ac1563cedf9e5aff5c515bd11	g__uncultured_c__Verrucomicrobiae	Bacterial	-0.997331	negative	3.27827e-24	g__uncultured	c__Verrucomicrobiae	p__Verrucomicrobiota
DG(20:2/22:6/0:0)	DG(20:2/22:6/0:0)	94b6aafe7262f8441d06639e6087fdf4	g__uncultured_c__Vicinamibacteria_1	Bacterial	-0.89602	negative	1.72539e-08	g__uncultured	c__Vicinamibacteria	p__Acidobacteriota
DG(20:2/22:6/0:0)	DG(20:2/22:6/0:0)	b03a07fe8abd516bb5ce0685024f1849	g__uncultured_c__Vicinamibacteria_2	Bacterial	-0.997331	negative	3.27827e-24	g__uncultured	c__Vicinamibacteria	p__Acidobacteriota
DGTSA(17:0/19:1);DGTSA(18:0/18:1)	DGTSA(17:0/19:1)	fcefebd3172dbd28897b36be9ebab4f1	g__uncultured_c__Alphaproteobacteria_9	Bacterial	0.774064	positive	2.36792e-05	g__uncultured	c__Alphaproteobacteria	p__Proteobacteria
SQDG(16:0/16:1)	SQDG(16:0/16:1)	fcefebd3172dbd28897b36be9ebab4f1	g__uncultured_c__Alphaproteobacteria_9	Bacterial	0.7542	positive	5.02553e-05	g__uncultured	c__Alphaproteobacteria	p__Proteobacteria
DG(20:2/22:6/0:0)	DG(20:2/22:6/0:0)	5b32f9747485755daf63a29d3e76dd13	g__unidentified_c__Sordariomycetes	Fungal	-0.997331	negative	3.27827e-24	g__unidentified	c__Sordariomycetes	p__Ascomycota
DG(20:2/22:6/0:0)	DG(20:2/22:6/0:0)	60db06b779bd1470b2696c0c792effe9	g__Vermiphilaceae_c__Babeliae	Bacterial	-0.997331	negative	3.27827e-24	g__Vermiphilaceae	c__Babeliae	p__Dependentiae
DG(20:2/22:6/0:0)	DG(20:2/22:6/0:0)	8002d986f27424c0ccb2937fba8a8d72	g__wb1-P19_c__Gammaproteobacteria	Bacterial	-0.997331	negative	3.27827e-24	g__wb1-P19	c__Gammaproteobacteria	p__Proteobacteria
DG(20:2/22:6/0:0)	DG(20:2/22:6/0:0)	82fa20c6c0d53cba207413d1784e39b3	g__WD2101_soil_group_c__Phycisphaerae_2	Bacterial	-0.997331	negative	3.27827e-24	g__WD2101_soil_group	c__Phycisphaerae	p__Planctomycetota
DG(20:2/22:6/0:0)	DG(20:2/22:6/0:0)	5ae8e34d16b7c4fb221f6ce895fc626e	g__WS2_c__WS2	Bacterial	-0.997331	negative	3.27827e-24	g__WS2	c__WS2	p__WS2
DG(20:2/22:6/0:0)	DG(20:2/22:6/0:0)	a1f0697feb449be166f52254cfcd86a1	g__YC-ZSS-LKJ147_c__Longimicrobia_3	Bacterial	-0.997331	negative	3.27827e-24	g__YC-ZSS-LKJ147	c__Longimicrobia	p__Gemmatimonadota
DGTSA(12:0/16:3)_B	DGTSA(12:0/16:3)_B	eb28b1a40981d38e6a0aab251174dae1	g__Kineosporia_c__Actinobacteria	Bacterial	-0.762363	negative	3.72084e-05	g__Kineosporia	c__Actinobacteria	p__Actinobacteriota
DGTSA(12:0/16:3)_B	DGTSA(12:0/16:3)_B	281975851aef49ba960bf991f547b5b1	g__OM190_c__OM190_1	Bacterial	-0.759033	negative	4.21202e-05	g__OM190	c__OM190	p__Planctomycetota
DGTSA(12:0/16:3)_B	DGTSA(12:0/16:3)_B	bf67ab591ec22e31b56d21cf1b71c96e	g__unidentified_c__Dothideomycetes_2	Fungal	-0.781895	negative	1.72393e-05	g__unidentified	c__Dothideomycetes	p__Ascomycota
DGTSA(17:0/17:0)_A	DGTSA(17:0/17:0)_A	ca7a80846c51cce690f2a2dfc9090474	g__Xylogone_c__Leotiomycetes	Fungal	-0.756094	negative	4.69168e-05	g__Xylogone	c__Leotiomycetes	p__Ascomycota
PC(14:1/16:0)	PC(14:1/16:0)	0ce51d2de5507edbeef6b4dd114e9447	g__MND1_c__Gammaproteobacteria_1	Bacterial	-0.845117	negative	7.44325e-07	g__MND1	c__Gammaproteobacteria	p__Proteobacteria
PE(18:1/20:1)	PE(18:1/20:1)	39a936ad1211618807fccce21b8cd615	g__uncultured_c__Bacteroidia_1	Bacterial	0.753246	positive	5.20126e-05	g__uncultured	c__Bacteroidia	p__Bacteroidota
PC(14:1/17:0)	PC(14:1/17:0)	0ce51d2de5507edbeef6b4dd114e9447	g__MND1_c__Gammaproteobacteria_1	Bacterial	-0.810037	negative	4.91163e-06	g__MND1	c__Gammaproteobacteria	p__Proteobacteria
PC(14:1/17:1)	PC(14:1/17:1)	0ce51d2de5507edbeef6b4dd114e9447	g__MND1_c__Gammaproteobacteria_1	Bacterial	-0.829595	negative	1.80698e-06	g__MND1	c__Gammaproteobacteria	p__Proteobacteria
PC(14:1/17:1)	PC(14:1/17:1)	c323667d57de076f7725272d183e853c	g__TRA3-20_c__Gammaproteobacteria_2	Bacterial	-0.760708	negative	3.95832e-05	g__TRA3-20	c__Gammaproteobacteria	p__Proteobacteria
PC(15:0/15:1)_A	PC(15:0/15:1)_A	0ce51d2de5507edbeef6b4dd114e9447	g__MND1_c__Gammaproteobacteria_1	Bacterial	-0.813981	negative	4.05244e-06	g__MND1	c__Gammaproteobacteria	p__Proteobacteria
PC(15:0/15:1)_B	PC(15:0/15:1)_B	0ce51d2de5507edbeef6b4dd114e9447	g__MND1_c__Gammaproteobacteria_1	Bacterial	-0.8109	negative	4.71107e-06	g__MND1	c__Gammaproteobacteria	p__Proteobacteria
TG(18:1/20:4/20:5);TG(18:2/20:4/20:4)_B	TG(18:1/20:4/20:5)	6287283c1353c1ccf41950fa8175137c	g__uncultured_c__Blastocatellia	Bacterial	0.753267	positive	5.19734e-05	g__uncultured	c__Blastocatellia	p__Acidobacteriota
PC(15:0/15:1)_B	PC(15:0/15:1)_B	c323667d57de076f7725272d183e853c	g__TRA3-20_c__Gammaproteobacteria_2	Bacterial	-0.768749	negative	2.91677e-05	g__TRA3-20	c__Gammaproteobacteria	p__Proteobacteria
PC(15:0/16:0)_B	PC(15:0/16:0)_B	bb6cadff744de04877317750c6739173	g__uncultured_c__Planctomycetes_9	Bacterial	-0.782667	negative	1.66961e-05	g__uncultured	c__Planctomycetes	p__Planctomycetota
TG(18:1/18:1/22:1);TG(18:1/20:1/20:1);TG(16:1/20:1/22:1);TG(19:1/19:1/20:1)	TG(18:1/18:1/22:1)	08b177e6e47717b520231f308b774f08	g__uncultured_c__Gammaproteobacteria_1	Bacterial	0.81434	positive	3.98117e-06	g__uncultured	c__Gammaproteobacteria	p__Proteobacteria
TG(18:1/18:2/22:1)_A	TG(18:1/18:2/22:1)_A	08b177e6e47717b520231f308b774f08	g__uncultured_c__Gammaproteobacteria_1	Bacterial	0.81265	positive	4.32617e-06	g__uncultured	c__Gammaproteobacteria	p__Proteobacteria
TG(18:1/18:3/20:3);TG(18:2/18:3/20:2);TG(18:3/18:3/20:1	TG(18:1/18:3/20:3)	08b177e6e47717b520231f308b774f08	g__uncultured_c__Gammaproteobacteria_1	Bacterial	0.896497	positive	1.65125e-08	g__uncultured	c__Gammaproteobacteria	p__Proteobacteria
TG(18:1/18:3/22:1)	TG(18:1/18:3/22:1)	08b177e6e47717b520231f308b774f08	g__uncultured_c__Gammaproteobacteria_1	Bacterial	0.828081	positive	1.96095e-06	g__uncultured	c__Gammaproteobacteria	p__Proteobacteria
TG(18:1/20:3/22:1);TG(18:2/18:3/24:0);TG(18:3/20:1/22:1)	TG(18:1/20:3/22:1)	08b177e6e47717b520231f308b774f08	g__uncultured_c__Gammaproteobacteria_1	Bacterial	0.823969	positive	2.4391e-06	g__uncultured	c__Gammaproteobacteria	p__Proteobacteria
TG(18:2/18:2/20:2);TG(18:2/18:3/20:1)	TG(18:2/18:2/20:2)	08b177e6e47717b520231f308b774f08	g__uncultured_c__Gammaproteobacteria_1	Bacterial	0.885794	positive	4.21925e-08	g__uncultured	c__Gammaproteobacteria	p__Proteobacteria
TG(18:2/18:2/22:0);TG(18:1/18:2/22:1)_B	TG(18:2/18:2/22:0)	08b177e6e47717b520231f308b774f08	g__uncultured_c__Gammaproteobacteria_1	Bacterial	0.807194	positive	5.62646e-06	g__uncultured	c__Gammaproteobacteria	p__Proteobacteria
TG(18:2/18:3/24:1);TG(18:2/20:3/22:1);TG(18:3/20:2/22:1)	TG(18:2/18:3/24:1)	08b177e6e47717b520231f308b774f08	g__uncultured_c__Gammaproteobacteria_1	Bacterial	0.821231	positive	2.81202e-06	g__uncultured	c__Gammaproteobacteria	p__Proteobacteria
TG(18:2/22:1/22:1)	TG(18:2/22:1/22:1)	08b177e6e47717b520231f308b774f08	g__uncultured_c__Gammaproteobacteria_1	Bacterial	0.798874	positive	8.27184e-06	g__uncultured	c__Gammaproteobacteria	p__Proteobacteria
TG(18:3/20:3/22:1)	TG(18:3/20:3/22:1)	08b177e6e47717b520231f308b774f08	g__uncultured_c__Gammaproteobacteria_1	Bacterial	0.813494	positive	4.15074e-06	g__uncultured	c__Gammaproteobacteria	p__Proteobacteria
TG(18:3/22:1/22:1)	TG(18:3/22:1/22:1)	08b177e6e47717b520231f308b774f08	g__uncultured_c__Gammaproteobacteria_1	Bacterial	0.84605	positive	7.03541e-07	g__uncultured	c__Gammaproteobacteria	p__Proteobacteria
TG(56:4)	TG(56:4)	08b177e6e47717b520231f308b774f08	g__uncultured_c__Gammaproteobacteria_1	Bacterial	0.812442	positive	4.37044e-06	g__uncultured	c__Gammaproteobacteria	p__Proteobacteria
TG(58:6)	TG(58:6)	08b177e6e47717b520231f308b774f08	g__uncultured_c__Gammaproteobacteria_1	Bacterial	0.874842	positive	1.00561e-07	g__uncultured	c__Gammaproteobacteria	p__Proteobacteria
TG(58:7)	TG(58:7)	08b177e6e47717b520231f308b774f08	g__uncultured_c__Gammaproteobacteria_1	Bacterial	0.868374	positive	1.61847e-07	g__uncultured	c__Gammaproteobacteria	p__Proteobacteria
PC(16:0/18:0)_B	PC(16:0/18:0)_B	1d79515fa4c50ab41ee2b76c500415f1	g__uncultured_c__Anaerolineae_1	Bacterial	-0.773741	negative	2.39855e-05	g__uncultured	c__Anaerolineae	p__Chloroflexi
PC(16:0/18:0)_B	PC(16:0/18:0)_B	bb6cadff744de04877317750c6739173	g__uncultured_c__Planctomycetes_9	Bacterial	-0.834703	negative	1.36314e-06	g__uncultured	c__Planctomycetes	p__Planctomycetota
PC(16:1/17:0)_B;PC(15:0/18:1);PC(16:0/17:1)_B	PC(16:1/17:0)_B	0e01a2ecf21e032b788ed408d794f484	g__A4b_c__Anaerolineae	Bacterial	-0.756508	negative	4.6214e-05	g__A4b	c__Anaerolineae	p__Chloroflexi
PC(16:1/17:0)_B;PC(15:0/18:1);PC(16:0/17:1)_B	PC(16:1/17:0)_B	bb6cadff744de04877317750c6739173	g__uncultured_c__Planctomycetes_9	Bacterial	-0.78537	negative	1.49123e-05	g__uncultured	c__Planctomycetes	p__Planctomycetota
PC(16:1/18:1)_A	PC(16:1/18:1)_A	bb6cadff744de04877317750c6739173	g__uncultured_c__Planctomycetes_9	Bacterial	-0.765664	negative	3.2839e-05	g__uncultured	c__Planctomycetes	p__Planctomycetota
PC(19:1/0:0)_A	PC(19:1/0:0)_A	0e01a2ecf21e032b788ed408d794f484	g__A4b_c__Anaerolineae	Bacterial	-0.761253	negative	3.87869e-05	g__A4b	c__Anaerolineae	p__Chloroflexi
PC(19:1/0:0)_A	PC(19:1/0:0)_A	51dce6cc77834614cec60bbe6a63a746	g__bacteriap25_c__bacteriap25	Bacterial	-0.830476	negative	1.72237e-06	g__bacteriap25	c__bacteriap25	p__Myxococcota
PC(19:1/0:0)_A	PC(19:1/0:0)_A	3d9f674f9fb43437a4f69a4d29172df0	g__uncultured_c__Anaerolineae_2	Bacterial	-0.762225	negative	3.74012e-05	g__uncultured	c__Anaerolineae	p__Chloroflexi
PC(19:1/0:0)_B	PC(19:1/0:0)_B	bb6cadff744de04877317750c6739173	g__uncultured_c__Planctomycetes_9	Bacterial	-0.773057	negative	2.46439e-05	g__uncultured	c__Planctomycetes	p__Planctomycetota
PC(29:1)_A	PC(29:1)_A	0ce51d2de5507edbeef6b4dd114e9447	g__MND1_c__Gammaproteobacteria_1	Bacterial	-0.844659	negative	7.651e-07	g__MND1	c__Gammaproteobacteria	p__Proteobacteria
PC(29:1)_B	PC(29:1)_B	0ce51d2de5507edbeef6b4dd114e9447	g__MND1_c__Gammaproteobacteria_1	Bacterial	-0.854927	negative	4.0383e-07	g__MND1	c__Gammaproteobacteria	p__Proteobacteria
PC(30:2)_B	PC(30:2)_B	0ce51d2de5507edbeef6b4dd114e9447	g__MND1_c__Gammaproteobacteria_1	Bacterial	-0.833752	negative	1.43759e-06	g__MND1	c__Gammaproteobacteria	p__Proteobacteria
PE(15:0/17:0);PE(16:0/16:0)	PE(15:0/17:0)	f845966ed8d1266c54ee7b9897587097	g__Chloroplast_c__Cyanobacteriia_3	Bacterial	-0.754828	negative	4.91269e-05	g__Chloroplast	c__Cyanobacteriia	p__Cyanobacteria
PE(15:0/17:0);PE(16:0/16:0)	PE(15:0/17:0)	117b512d767ae270dd4d244965b855e8	g__OLB14_c__OLB14_2	Bacterial	-0.760736	negative	3.95419e-05	g__OLB14	c__OLB14	p__Chloroflexi
PE(15:0/17:1)_B;PE(16:0/16:1)_B;PE(14:0/18:1)_A;PE(15:1/17:0)_A	PE(15:0/17:1)_B	f845966ed8d1266c54ee7b9897587097	g__Chloroplast_c__Cyanobacteriia_3	Bacterial	-0.753029	negative	5.24205e-05	g__Chloroplast	c__Cyanobacteriia	p__Cyanobacteria
PE(18:1/18:1);PE(16:1/20:1);PE(17:1/19:1)	PE(18:1/18:1)	fa487f248cd38d9fbae76bd366c7b762	g__SBR1031_c__Anaerolineae_3	Bacterial	-0.751472	negative	5.54259e-05	g__SBR1031	c__Anaerolineae	p__Chloroflexi
PE(18:1/19:1)	PE(18:1/19:1)	ded493444d6018633c892669ede88130	g__mle1-27_c__Polyangia	Bacterial	-0.779758	negative	1.88224e-05	g__mle1-27	c__Polyangia	p__Myxococcota
PE(18:1/19:1)	PE(18:1/19:1)	3dbff4c2cc4febc2e10a195a76006100	g__Sandaracinus_c__Polyangia	Bacterial	-0.756072	negative	4.69551e-05	g__Sandaracinus	c__Polyangia	p__Myxococcota
TG(18:1/22:1/22:1)	TG(18:1/22:1/22:1)	b2b51f90141ef48af2aef691015dcc9d	g__uncultured_c__Planctomycetes_7	Bacterial	0.756461	positive	4.62942e-05	g__uncultured	c__Planctomycetes	p__Planctomycetota
PE(18:1/19:1)	PE(18:1/19:1)	e526b7bcb6bcc4067b9f0430c5399489	g__Sphingomonas_c__Alphaproteobacteria	Bacterial	-0.833526	negative	1.45578e-06	g__Sphingomonas	c__Alphaproteobacteria	p__Proteobacteria
PE(18:1/19:1)	PE(18:1/19:1)	e9546c3616de4f990dce2c36de9f3e11	g__uncultured_c__Phycisphaerae	Bacterial	-0.764734	negative	3.4022e-05	g__uncultured	c__Phycisphaerae	p__Planctomycetota
PE(18:1/19:1)	PE(18:1/19:1)	317865ea6c50e83c72a4d779d02d8b58	g__Vicinamibacteraceae_c__Vicinamibacteria_1	Bacterial	-0.79679	negative	9.08508e-06	g__Vicinamibacteraceae	c__Vicinamibacteria	p__Acidobacteriota
PE(O-16:0/22:6);PE(P-18:0/20:5)	PE(O-16:0/22:6)	0fd22c6836467bfbdba419d1a30f1daa	g__Actinoplanes_c__Actinobacteria	Bacterial	-0.833166	negative	1.48522e-06	g__Actinoplanes	c__Actinobacteria	p__Actinobacteriota
PG(15:0/15:0);PG(14:0/16:0)	PG(15:0/15:0)	0ce51d2de5507edbeef6b4dd114e9447	g__MND1_c__Gammaproteobacteria_1	Bacterial	-0.786016	negative	1.45119e-05	g__MND1	c__Gammaproteobacteria	p__Proteobacteria
PG(15:0/16:0)_A;PG(14:0/17:0)_A	PG(15:0/16:0)_A	0ce51d2de5507edbeef6b4dd114e9447	g__MND1_c__Gammaproteobacteria_1	Bacterial	-0.796844	negative	9.06335e-06	g__MND1	c__Gammaproteobacteria	p__Proteobacteria
PG(15:0/16:0)_A;PG(14:0/17:0)_A	PG(15:0/16:0)_A	c323667d57de076f7725272d183e853c	g__TRA3-20_c__Gammaproteobacteria_2	Bacterial	-0.757575	negative	4.44447e-05	g__TRA3-20	c__Gammaproteobacteria	p__Proteobacteria
PG(15:0/16:0)_B;PG(14:0/17:0)_B	PG(15:0/16:0)_B	0ce51d2de5507edbeef6b4dd114e9447	g__MND1_c__Gammaproteobacteria_1	Bacterial	-0.837492	negative	1.16399e-06	g__MND1	c__Gammaproteobacteria	p__Proteobacteria
TG(54:1)	TG(54:1)	fd1229e306086c269705297a47db1a85	g__uncultured_c__Planctomycetes_12	Bacterial	0.768382	positive	2.95849e-05	g__uncultured	c__Planctomycetes	p__Planctomycetota
PG(15:0/16:0)_B;PG(14:0/17:0)_B	PG(15:0/16:0)_B	c323667d57de076f7725272d183e853c	g__TRA3-20_c__Gammaproteobacteria_2	Bacterial	-0.768524	negative	2.94229e-05	g__TRA3-20	c__Gammaproteobacteria	p__Proteobacteria
PG(15:0/16:1);PG(15:1/16:0);PG(14:0/17:1)	PG(15:0/16:1)	0ce51d2de5507edbeef6b4dd114e9447	g__MND1_c__Gammaproteobacteria_1	Bacterial	-0.787381	negative	1.36961e-05	g__MND1	c__Gammaproteobacteria	p__Proteobacteria
PG(15:0/17:0)_A;PG(16:0/16:0)_A	PG(15:0/17:0)_A	0ce51d2de5507edbeef6b4dd114e9447	g__MND1_c__Gammaproteobacteria_1	Bacterial	-0.797451	negative	8.81995e-06	g__MND1	c__Gammaproteobacteria	p__Proteobacteria
PG(15:0/17:0)_A;PG(16:0/16:0)_A	PG(15:0/17:0)_A	7483b49fd3c2e40e8f02f09a4ac8c83d	g__Vicinamibacteraceae_c__Vicinamibacteria_2	Bacterial	-0.759224	negative	4.18237e-05	g__Vicinamibacteraceae	c__Vicinamibacteria	p__Acidobacteriota
PG(15:0/17:1)_A;PG(15:1/17:0)_A;PG(16:0/16:1)_A	PG(15:0/17:1)_A	0ce51d2de5507edbeef6b4dd114e9447	g__MND1_c__Gammaproteobacteria_1	Bacterial	-0.805226	negative	6.17355e-06	g__MND1	c__Gammaproteobacteria	p__Proteobacteria
PG(15:0/17:1)_A;PG(15:1/17:0)_A;PG(16:0/16:1)_A	PG(15:0/17:1)_A	c323667d57de076f7725272d183e853c	g__TRA3-20_c__Gammaproteobacteria_2	Bacterial	-0.763418	negative	3.57596e-05	g__TRA3-20	c__Gammaproteobacteria	p__Proteobacteria
PG(16:0/17:0)_B;PG(15:0/18:0)_B	PG(16:0/17:0)_B	0ce51d2de5507edbeef6b4dd114e9447	g__MND1_c__Gammaproteobacteria_1	Bacterial	-0.788071	negative	1.3299e-05	g__MND1	c__Gammaproteobacteria	p__Proteobacteria
PG(16:0/17:1)_A;PG(16:1/17:0)_A;PG(15:0/18:1)_A;PG(14:0/19:1)_A	PG(16:0/17:1)_A	0ce51d2de5507edbeef6b4dd114e9447	g__MND1_c__Gammaproteobacteria_1	Bacterial	-0.771568	negative	2.61322e-05	g__MND1	c__Gammaproteobacteria	p__Proteobacteria
PG(16:0/20:1);PG(18:0/18:1);PG(17:1/19:0);PG(17:0/19:1)	PG(16:0/20:1)	b1863f644ee4aa35e4528d955815389e	g__BIrii41_c__Polyangia_1	Bacterial	-0.754458	negative	4.97894e-05	g__BIrii41	c__Polyangia	p__Myxococcota
DGTSA(34:2)_B	DGTSA(34:2)_B	b712c6bb5094b97ba2a07f8963ccfbaa	g__unidentified_c__Agaricomycetes_2	Fungal	0.774539	positive	2.3236e-05	g__unidentified	c__Agaricomycetes	p__Basidiomycota
PG(16:1/16:1);PG(15:1/17:1)	PG(16:1/16:1)	f845966ed8d1266c54ee7b9897587097	g__Chloroplast_c__Cyanobacteriia_3	Bacterial	-0.752544	negative	5.33402e-05	g__Chloroplast	c__Cyanobacteriia	p__Cyanobacteria
PG(18:1/18:1)_A;PG(16:1/20:1)_A;PG(17:1/19:1)_A	PG(18:1/18:1)_A	f845966ed8d1266c54ee7b9897587097	g__Chloroplast_c__Cyanobacteriia_3	Bacterial	-0.759816	negative	4.09181e-05	g__Chloroplast	c__Cyanobacteriia	p__Cyanobacteria
PG(P-16:0/15:0);PG(O-16:0/15:1)	PG(P-16:0/15:0)	f845966ed8d1266c54ee7b9897587097	g__Chloroplast_c__Cyanobacteriia_3	Bacterial	-0.760993	negative	3.91653e-05	g__Chloroplast	c__Cyanobacteriia	p__Cyanobacteria
PG(P-17:0/15:1);PG(P-16:0/16:1);PG(P-18:0/14:1)	PG(P-17:0/15:1)	f845966ed8d1266c54ee7b9897587097	g__Chloroplast_c__Cyanobacteriia_3	Bacterial	-0.776694	negative	2.13147e-05	g__Chloroplast	c__Cyanobacteriia	p__Cyanobacteria
PI(22:4/22:4)_A	PI(22:4/22:4)_A	6bf8932662599838c120739af19c38ca	g__uncultured_c__uncultured_p__Armatimonadota_2	Bacterial	-0.75395	negative	5.07113e-05	g__uncultured	c__uncultured	p__Armatimonadota
TG(15:0/15:0/16:0);TG(14:0/16:0/16:0);TG(13:0/16:0/17:0);TG(14:0/15:0/17:0)	TG(15:0/15:0/16:0)	0ce51d2de5507edbeef6b4dd114e9447	g__MND1_c__Gammaproteobacteria_1	Bacterial	-0.754707	negative	4.93426e-05	g__MND1	c__Gammaproteobacteria	p__Proteobacteria
TG(16:0/16:1/19:1);TG(15:0/18:1/18:1);TG(16:1/17:0/18:1);TG(16:0/17:1/18:1)	TG(16:0/16:1/19:1)	c28db410fce59aa054175d2d159fdf4c	g__Conocybe_c__Agaricomycetes	Fungal	-0.761608	negative	3.82749e-05	g__Conocybe	c__Agaricomycetes	p__Basidiomycota
Cer(d18:1/18:0);Cer(d16:1/20:0);Cer(d14:1/22:0);Cer(d18:0/18:1)	Cer(d18:1/18:0)	7483b49fd3c2e40e8f02f09a4ac8c83d	g__Vicinamibacteraceae_c__Vicinamibacteria_2	Bacterial	0.755363	positive	4.81814e-05	g__Vicinamibacteraceae	c__Vicinamibacteria	p__Acidobacteriota
Cer(d20:0/18:0(2OH))_A;Cer(d18:0/20:0(2OH))_A;Cer(t18:0/20:0)_A;Cer(t20:0/18:0)_A	Cer(d20:0/18:0(2OH))_A	7483b49fd3c2e40e8f02f09a4ac8c83d	g__Vicinamibacteraceae_c__Vicinamibacteria_2	Bacterial	0.769764	positive	2.80416e-05	g__Vicinamibacteraceae	c__Vicinamibacteria	p__Acidobacteriota
Cer(t18:0/18:0(2OH))_C	Cer(t18:0/18:0(2OH))_C	7483b49fd3c2e40e8f02f09a4ac8c83d	g__Vicinamibacteraceae_c__Vicinamibacteria_2	Bacterial	0.758316	positive	4.32495e-05	g__Vicinamibacteraceae	c__Vicinamibacteria	p__Acidobacteriota
Cer(t18:0/20:0(2OH))_A;Cer(t20:0/18:0(2OH))	Cer(t18:0/20:0(2OH))_A	7483b49fd3c2e40e8f02f09a4ac8c83d	g__Vicinamibacteraceae_c__Vicinamibacteria_2	Bacterial	0.815103	positive	3.83349e-06	g__Vicinamibacteraceae	c__Vicinamibacteria	p__Acidobacteriota
Cer(t18:0/22:0(2OH))_A	Cer(t18:0/22:0(2OH))_A	7483b49fd3c2e40e8f02f09a4ac8c83d	g__Vicinamibacteraceae_c__Vicinamibacteria_2	Bacterial	0.777662	positive	2.04977e-05	g__Vicinamibacteraceae	c__Vicinamibacteria	p__Acidobacteriota
PE(18:1/19:1)	PE(18:1/19:1)	7483b49fd3c2e40e8f02f09a4ac8c83d	g__Vicinamibacteraceae_c__Vicinamibacteria_2	Bacterial	0.755226	positive	4.84231e-05	g__Vicinamibacteraceae	c__Vicinamibacteria	p__Acidobacteriota
TG(16:1/18:3/18:4)	TG(16:1/18:3/18:4)	813d59826410f8974e26d92958fbafe5	g__ADurb.Bin063-1_c__Verrucomicrobiae	Bacterial	-0.766333	negative	3.20104e-05	g__ADurb.Bin063-1	c__Verrucomicrobiae	p__Verrucomicrobiota
TG(20:4/20:4/20:5)	TG(20:4/20:4/20:5)	7483b49fd3c2e40e8f02f09a4ac8c83d	g__Vicinamibacteraceae_c__Vicinamibacteria_2	Bacterial	0.759604	positive	4.12401e-05	g__Vicinamibacteraceae	c__Vicinamibacteria	p__Acidobacteriota
TG(16:1/18:3/18:4)	TG(16:1/18:3/18:4)	b8cf4c75806e1af97ae2ae75d3c88e3c	g__BIrii41_c__Polyangia_2	Bacterial	-0.773461	negative	2.42525e-05	g__BIrii41	c__Polyangia	p__Myxococcota
TG(16:1/18:3/18:4)	TG(16:1/18:3/18:4)	247d9bd18297e3b5f57c876a5180d6bb	g__Bryobacter_c__Acidobacteriae_2	Bacterial	-0.765258	negative	3.33516e-05	g__Bryobacter	c__Acidobacteriae	p__Acidobacteriota
Cer(d18:1/18:1)	Cer(d18:1/18:1)	7f699a10741745d0579dd8f7872eaf4a	g__WD2101_soil_group_c__Phycisphaerae_1	Bacterial	0.788335	positive	1.31495e-05	g__WD2101_soil_group	c__Phycisphaerae	p__Planctomycetota
TG(16:1/18:3/18:4)	TG(16:1/18:3/18:4)	bb11ae6466d89e65a7d064e31cacb5a7	g__Kapabacteriales_c__Kapabacteria	Bacterial	-0.761006	negative	3.91457e-05	g__Kapabacteriales	c__Kapabacteria	p__Bacteroidota
Cer(t18:0/18:0(2OH))_B;Cer(t20:0/16:0(2OH))_B	Cer(t18:0/18:0(2OH))_B	8abd3c214235b3e79e41383b0b2f3fce	g__WD2101_soil_group_c__Phycisphaerae_3	Bacterial	0.759976	positive	4.06752e-05	g__WD2101_soil_group	c__Phycisphaerae	p__Planctomycetota
TG(16:1/18:3/18:4)	TG(16:1/18:3/18:4)	dd96f884741bef82a9146cdd01f6c49c	g__Reyranella_c__Alphaproteobacteria	Bacterial	-0.761001	negative	3.91527e-05	g__Reyranella	c__Alphaproteobacteria	p__Proteobacteria
TG(16:1/18:3/18:4)	TG(16:1/18:3/18:4)	a12e841a80cd24f7d62cbcf3c5592233	g__uncultured_c__Alphaproteobacteria_5	Bacterial	-0.776797	negative	2.12268e-05	g__uncultured	c__Alphaproteobacteria	p__Proteobacteria
TG(16:1/18:3/18:4)	TG(16:1/18:3/18:4)	d79c4e2fbdf58fc34e3584778c72b10f	g__uncultured_c__Planctomycetes_10	Bacterial	-0.764383	negative	3.44786e-05	g__uncultured	c__Planctomycetes	p__Planctomycetota
TG(17:2/18:2/20:4)	TG(17:2/18:2/20:4)	ded493444d6018633c892669ede88130	g__mle1-27_c__Polyangia	Bacterial	-0.801881	negative	7.2115e-06	g__mle1-27	c__Polyangia	p__Myxococcota
TG(20:4/20:4/20:5)	TG(20:4/20:4/20:5)	fd1098cd571337c869bc804919b0f630	g__?_c__Bacilli_2	Bacterial	-0.759287	negative	4.17268e-05	g__?	c__Bacilli	p__Firmicutes

## Sheet: S9- HAllA analysis
ASV node	Lipid node	corr	p_val	q_val	Genus	Class	Phylum	Bacterial or Fungal
fc246d3139ea9217e4bb682bf251db21	TG(54:1)	0.86278	2.4e-07	0.00495698	g__Microbotryum	c__Microbotryomycetes	p__Basidiomycota	Fungi
7483b49fd3c2e40e8f02f09a4ac8c83d	Cer(t18:0/20:0(2OH))_A;Cer(t20:0/18:0(2OH))	0.815103	3.83e-06	0.048659	g__Vicinamibacteraceae	c__Vicinamibacteria	p__Acidobacteriota	Bacteria
1e181baaea6ea44783270cf5e6116420	DG(16:0/18:2/0:0)_B	0.832696	1.52e-06	0.0256856	g__Kribbella	c__Actinobacteria	p__Actinobacteriota	Bacteria
1e181baaea6ea44783270cf5e6116420	DG(16:1/20:4/0:0)	0.814134	4.02e-06	0.0494598	g__Kribbella	c__Actinobacteria	p__Actinobacteriota	Bacteria
1e181baaea6ea44783270cf5e6116420	DG(18:1/18:2/0:0)	0.832348	1.55e-06	0.0259549	g__Kribbella	c__Actinobacteria	p__Actinobacteriota	Bacteria
1e181baaea6ea44783270cf5e6116420	DG(18:2/0:0/18:2);DG(18:1/18:3/0:0)	0.827651	2.01e-06	0.0313168	g__Kribbella	c__Actinobacteria	p__Actinobacteriota	Bacteria
1184cf73a6b0d94b824d71128a85da0f	TG(18:3/22:1/22:1)	0.829874	1.78e-06	0.0287173	g__uncultured	c__Acidimicrobiia	p__Actinobacteriota	Bacteria
fd1098cd571337c869bc804919b0f630	PC(14:1/17:0)	0.826624	2.12e-06	0.0325506	g__?	c__Bacilli	p__Firmicutes	Bacteria
fd1098cd571337c869bc804919b0f630	PC(15:0/15:1)_A	0.87115	1.32e-07	0.00296481	g__?	c__Bacilli	p__Firmicutes	Bacteria
fd1098cd571337c869bc804919b0f630	PC(29:1)_B	0.820204	2.96e-06	0.0405507	g__?	c__Bacilli	p__Firmicutes	Bacteria
fd1098cd571337c869bc804919b0f630	TG(15:0/15:0/16:0);TG(14:0/16:0/16:0);TG(13:0/16:0/17:0);TG(14:0/15:0/17:0)	0.830627	1.71e-06	0.0282701	g__?	c__Bacilli	p__Firmicutes	Bacteria
fd1098cd571337c869bc804919b0f630	PG(15:0/15:0);PG(14:0/16:0)	0.856582	3.63e-07	0.0074244	g__?	c__Bacilli	p__Firmicutes	Bacteria
fd1098cd571337c869bc804919b0f630	PG(15:0/16:0)_A;PG(14:0/17:0)_A	0.875736	9.4e-08	0.00220871	g__?	c__Bacilli	p__Firmicutes	Bacteria
fd1098cd571337c869bc804919b0f630	PG(15:0/16:0)_B;PG(14:0/17:0)_B	0.885934	4.17e-08	0.00108558	g__?	c__Bacilli	p__Firmicutes	Bacteria
fd1098cd571337c869bc804919b0f630	PG(15:0/16:1);PG(15:1/16:0);PG(14:0/17:1)	0.814591	3.93e-06	0.0494598	g__?	c__Bacilli	p__Firmicutes	Bacteria
fd1098cd571337c869bc804919b0f630	PG(15:0/17:0)_A;PG(16:0/16:0)_A	0.890453	2.84e-08	0.000761086	g__?	c__Bacilli	p__Firmicutes	Bacteria
d5a426d4bbfe218586c580ad63d7ad88	PG(15:0/17:0)_A;PG(16:0/16:0)_A	0.820697	2.89e-06	0.0404478	g__?	c__Bacilli	p__Firmicutes	Bacteria
fd1098cd571337c869bc804919b0f630	PG(15:0/17:1)_A;PG(15:1/17:0)_A;PG(16:0/16:1)_A	0.815263	3.8e-06	0.0485994	g__?	c__Bacilli	p__Firmicutes	Bacteria
fd1098cd571337c869bc804919b0f630	PG(16:0/17:0)_B;PG(15:0/18:0)_B	0.864644	2.11e-07	0.00445531	g__?	c__Bacilli	p__Firmicutes	Bacteria
fd1098cd571337c869bc804919b0f630	PG(16:0/17:1)_A;PG(16:1/17:0)_A;PG(15:0/18:1)_A;PG(14:0/19:1)_A	0.872835	1.17e-07	0.00264936	g__?	c__Bacilli	p__Firmicutes	Bacteria
fd1098cd571337c869bc804919b0f630	PG(16:0/17:1)_B;PG(15:0/18:1)_B;PG(16:1/17:0)_B;PG(14:0/19:1)_B	0.813474	4.15e-06	0.0497741	g__?	c__Bacilli	p__Firmicutes	Bacteria
fd1098cd571337c869bc804919b0f630	PG(17:0/17:1)_A;PG(15:0/19:1)_A;PG(16:1/18:0)_A;PG(16:0/18:1)_A	0.817715	3.36e-06	0.0438681	g__?	c__Bacilli	p__Firmicutes	Bacteria
e007cfa6ea49f0a7a5009b5def01214b	PC(14:1/17:0)	0.820305	2.95e-06	0.0405507	g__Bacillus	c__Bacilli	p__Firmicutes	Bacteria
e007cfa6ea49f0a7a5009b5def01214b	PC(14:1/17:1)	0.850848	5.23e-07	0.0101703	g__Bacillus	c__Bacilli	p__Firmicutes	Bacteria
e007cfa6ea49f0a7a5009b5def01214b	PC(15:0/15:1)_A	0.896134	1.71e-08	0.000492552	g__Bacillus	c__Bacilli	p__Firmicutes	Bacteria
e007cfa6ea49f0a7a5009b5def01214b	PC(29:1)_B	0.867237	1.76e-07	0.00379754	g__Bacillus	c__Bacilli	p__Firmicutes	Bacteria
e007cfa6ea49f0a7a5009b5def01214b	PC(30:2)_B	0.820058	2.99e-06	0.0405507	g__Bacillus	c__Bacilli	p__Firmicutes	Bacteria
e007cfa6ea49f0a7a5009b5def01214b	TG(15:0/15:0/16:0);TG(14:0/16:0/16:0);TG(13:0/16:0/17:0);TG(14:0/15:0/17:0)	0.865895	1.93e-07	0.00412811	g__Bacillus	c__Bacilli	p__Firmicutes	Bacteria
e007cfa6ea49f0a7a5009b5def01214b	PG(15:0/15:0);PG(14:0/16:0)	0.851878	4.91e-07	0.00963044	g__Bacillus	c__Bacilli	p__Firmicutes	Bacteria
e007cfa6ea49f0a7a5009b5def01214b	PG(15:0/16:0)_A;PG(14:0/17:0)_A	0.878901	7.36e-08	0.0017737	g__Bacillus	c__Bacilli	p__Firmicutes	Bacteria
e007cfa6ea49f0a7a5009b5def01214b	PG(15:0/16:0)_B;PG(14:0/17:0)_B	0.89518	1.86e-08	0.000521694	g__Bacillus	c__Bacilli	p__Firmicutes	Bacteria
e007cfa6ea49f0a7a5009b5def01214b	PG(15:0/16:1);PG(15:1/16:0);PG(14:0/17:1)	0.82275	2.6e-06	0.0374939	g__Bacillus	c__Bacilli	p__Firmicutes	Bacteria
e007cfa6ea49f0a7a5009b5def01214b	PG(15:0/17:0)_A;PG(16:0/16:0)_A	0.908486	5.07e-09	0.000150957	g__Bacillus	c__Bacilli	p__Firmicutes	Bacteria
e007cfa6ea49f0a7a5009b5def01214b	PG(15:0/17:1)_A;PG(15:1/17:0)_A;PG(16:0/16:1)_A	0.830165	1.75e-06	0.0285081	g__Bacillus	c__Bacilli	p__Firmicutes	Bacteria
e007cfa6ea49f0a7a5009b5def01214b	PG(16:0/17:0)_B;PG(15:0/18:0)_B	0.846761	6.74e-07	0.0129585	g__Bacillus	c__Bacilli	p__Firmicutes	Bacteria
e007cfa6ea49f0a7a5009b5def01214b	PG(16:0/17:1)_A;PG(16:1/17:0)_A;PG(15:0/18:1)_A;PG(14:0/19:1)_A	0.844797	7.59e-07	0.014143	g__Bacillus	c__Bacilli	p__Firmicutes	Bacteria
3e9f4569c6a497528a6eebff28f3ad29	TG(15:0/15:0/16:0);TG(14:0/16:0/16:0);TG(13:0/16:0/17:0);TG(14:0/15:0/17:0)	0.818001	3.32e-06	0.0437856	g__Fictibacillus	c__Bacilli	p__Firmicutes	Bacteria
3706633740d9189bb93aa193fb22ba60	TG(20:3/20:3/20:3)	0.820574	2.91e-06	0.0404478	g__OM190	c__OM190	p__Planctomycetota	Bacteria
dfeca4e57234198cc62c56a8bf7ed6bd	SQDG(16:0/16:1)	0.820562	2.91e-06	0.0404478	g__Mitochondria	c__Alphaproteobacteria	p__Proteobacteria	Bacteria
08b177e6e47717b520231f308b774f08	TG(18:1/18:1/22:1);TG(18:1/20:1/20:1);TG(16:1/20:1/22:1);TG(19:1/19:1/20:1)	0.81434	3.98e-06	0.0494598	g__uncultured	c__Gammaproteobacteria	p__Proteobacteria	Bacteria
08b177e6e47717b520231f308b774f08	TG(18:1/18:3/20:3);TG(18:2/18:3/20:2);TG(18:3/18:3/20:1	0.896497	1.65e-08	0.000483682	g__uncultured	c__Gammaproteobacteria	p__Proteobacteria	Bacteria
08b177e6e47717b520231f308b774f08	TG(18:1/18:3/22:1)	0.828081	1.96e-06	0.0308561	g__uncultured	c__Gammaproteobacteria	p__Proteobacteria	Bacteria
08b177e6e47717b520231f308b774f08	TG(18:1/20:3/22:1);TG(18:2/18:3/24:0);TG(18:3/20:1/22:1)	0.823969	2.44e-06	0.0357878	g__uncultured	c__Gammaproteobacteria	p__Proteobacteria	Bacteria
08b177e6e47717b520231f308b774f08	TG(18:2/18:2/20:2);TG(18:2/18:3/20:1)	0.885794	4.22e-08	0.00108558	g__uncultured	c__Gammaproteobacteria	p__Proteobacteria	Bacteria
08b177e6e47717b520231f308b774f08	TG(18:2/18:3/24:1);TG(18:2/20:3/22:1);TG(18:3/20:2/22:1)	0.821231	2.81e-06	0.0399552	g__uncultured	c__Gammaproteobacteria	p__Proteobacteria	Bacteria
08b177e6e47717b520231f308b774f08	TG(18:3/20:3/22:1)	0.813494	4.15e-06	0.0497741	g__uncultured	c__Gammaproteobacteria	p__Proteobacteria	Bacteria
08b177e6e47717b520231f308b774f08	TG(18:3/22:1/22:1)	0.84605	7.04e-07	0.0133952	g__uncultured	c__Gammaproteobacteria	p__Proteobacteria	Bacteria
08b177e6e47717b520231f308b774f08	TG(58:6)	0.874842	1.01e-07	0.00233495	g__uncultured	c__Gammaproteobacteria	p__Proteobacteria	Bacteria
08b177e6e47717b520231f308b774f08	TG(58:7)	0.868374	1.62e-07	0.00358316	g__uncultured	c__Gammaproteobacteria	p__Proteobacteria	Bacteria
